# Supplementary material for: Identification of Pathogenicity-Related Effector Proteins and the Role of Piwsc1 in the Virulence of Penicillium italicum on Citrus Fruits
Source: J Fungi (Basel). 2022 Jun 20;8(6):646. doi: 10.3390/jof8060646 (PMC9224591; doi:10.3390/jof8060646)
Supplement: Supplementary file 1 [file jof-08-00646-s001.zip]

Archive with 14 entries (12 files):
- jof-1709786-supplementary/
- jof-1709786-supplementary/Supplementary data/
- jof-1709786-supplementary/Supplementary data/Figure S1.tif
- jof-1709786-supplementary/Supplementary data/Figure S2.tif
- jof-1709786-supplementary/Supplementary data/Figure S3.tif
- jof-1709786-supplementary/Supplementary data/Figure S4.tif
- jof-1709786-supplementary/Supplementary data/Table S1. Gene-specific primer sequences designed for RT-PCR of 29 candidate effector proteins.xlsx
- jof-1709786-supplementary/Supplementary data/Table S2. Primers for the knockout and complementation of Piwsc1 gene..xlsx
- jof-1709786-supplementary/Supplementary data/Table S3. Secreted proteins filtered sequentially from 654 to 375.xlsx
- jof-1709786-supplementary/Supplementary data/Table S4. Annotation of secreted proteins in carbohydrate-active enzymes (CAZymes).xlsx
- jof-1709786-supplementary/Supplementary data/Table S5. FPKM values of 375 secreted proteins in RNA-Seq.xlsx
- jof-1709786-supplementary/Supplementary data/Table S6. Highly expressed small-sized and cysteine-rich secreted proteins.xlsx
- jof-1709786-supplementary/Supplementary data/Table S7. Highly expressed secreted proteins belonging to known effector protein families.xlsx
- jof-1709786-supplementary/Supplementary data/Table S8. Highly expressed secreted proteins with EffectorP-fungi prediction.xlsx
