# Supplementary material for: Identification of Pathogenicity-Related Effector Proteins and the Role of Piwsc1 in the Virulence of Penicillium italicum on Citrus Fruits
Source: J Fungi (Basel). 2022 Jun 20;8(6):646. doi: 10.3390/jof8060646 (PMC9224591; doi:10.3390/jof8060646)
Supplement: Supplementary file 1 [file jof-08-00646-s001.zip › jof-1709786-supplementary/Supplementary data/Table S1. Gene-specific primer sequences designed for RT-PCR of 29 candidate effector proteins.xlsx]

## Sheet: Tabelle1
Table S1. Gene-specific primer sequences designed for RT-PCR of 29 candidate effector proteins
Gene ID	Forward primer（5' to 3'）	Reverse primer（5' to 3'）
β-actin	CATTGAGCACGGTGTTGTCA	CTGGGTCATCTTCTCACGGT
PITC_048860	AAGTCCACCAGCGACTATGA	AAGGCTCCTCCAACAGATTA
PITC_019680*	GGTGGCGATAAGGATGTGCTG	AGTATGCCTCGGCCTCGGTTG
PITC_061260*	AAGGTTGAGGGACAGGACT	GTTAGCATCGCCAAGGTAG
PITC_045800	TCACCTCAACTCGGATACTT	GCCCTCATAGACGGGAACAT
PITC_077450	GAAGAAGGGTCTAAGTTGGTT	GGAGTAATCGTGTTCGTTGG
PITC_051450	TGCGAATGTTTGTTCTCCGAT	TGAAGACAGAGGCACAGGCG
PITC_068580*	AGTCCATTTCCCTTGTTGTCG	TGCTTGTTACCAGTGTTTCGG
PITC_014450	GAGAAGTGTGATGTGGGCTAT	GTGGTGGAAAGGCAGGAAGT
PITC_085860	CCAGGAGGTCCCAAGGTGAT	TTGCCTGGTCATAGTCGTTG
PITC_014290	ACACGCTGAACTCTGTCGCC	GTAGCGGCGTCTTGTTCCAG
PITC_062780*	TTGTTTATCTCCCGCTTCTC	CTTCGCAATCAATCTGGTTC
PITC_013620*	CACCTTCTGCTTCAACAACG	AGACGGTGGAGATTTGCGAG
PITC_020870	GAGCAATCACCACGAGCCAG	CCGTAGACAGCGAGGTAAGC
PITC_081470	GGTATCAAGAAGAAGGGTTT	CATTGTCAGGGTTGTAAGTT
PITC_008610*	TGGAAACGGTCACGGAACTCACT	ATACCAGCGTCAACAGCGGCATT
PITC_047900*	CTACAGCAGCAATGCCATCAGC	CACGCCACAAAGTCGTCACC
PITC_034160	CAAGACCTTCGATTTCACC	TTGGACTGGACGATTATGC
PITC_001010	CCCTTTCTGGCGATGGTAT	GGCAGCAAGCAATGATGTTCT
PITC_015600	ATCTCATCAACCAGAAGTG	TTAGAGGATAGAGCCAAGG
PITC_005000	CGTCCAGGGTTTCAGTAT	GAAGGCATCGGTGTTGTG
PITC_081180*	CTGGTGGGACGGCAAGGGAA	TGTGGACGGTAGGGTTGGTGATGT
PITC_043760	CTCGGTCACCTGGTCGATTAC	TTGTGCGTATCCAAACTCCTGA
PITC_099400*	AGTTCTTATCAGCCGCCAGT	CTCATTATCGTTCACCTTCA
PITC_097880*	AGTTCACTATCTCCGCTGTCC	GCAAGGAGGTTACCGAGAATA
PITC_087410*	GACACTCCAGGGCTGCTACT	GTGGGCACATCGTCCAACAA
PITC_016950*	CATCCTCTCTGAACACCGTC	AGTCCTATCAATCTTGCCGT
PITC_014210	CCAATGATAACAACAACGAG	TGAGAAGATAACGGACACAC
PITC_079910	CCATCTGGCACTCCCTCAAT	TGTCCGTTCGCCCAAATCAA
PITC_007270	TTCACCCACAGAGCACACTT	CACCCAGTGGCTGAGAGAGG
*Twelve randomly selected candidate effector genes for RT-qPCR verification
