# Supplementary material for: Identification of Pathogenicity-Related Effector Proteins and the Role of Piwsc1 in the Virulence of Penicillium italicum on Citrus Fruits
Source: J Fungi (Basel). 2022 Jun 20;8(6):646. doi: 10.3390/jof8060646 (PMC9224591; doi:10.3390/jof8060646)
Supplement: Supplementary file 1 [file jof-08-00646-s001.zip › jof-1709786-supplementary/Supplementary data/Table S2. Primers for the knockout and complementation of Piwsc1 gene..xlsx]

## Sheet: Tabelle1
Table S2. Primers for the knockout and complementation of Piwsc1 gene.
	Primer	Sequence	Explanation
Knockout mutant construction and analysis
1	wsc1up-F	TGTTACTCGGCATCAAAGGTG	5’-region of Piwsc1
2	wsc1up-R	CAATATCATCTTCTGTCGACTGACTTGAGATACAGGTGACG
3	wsc1do-F	GAGGTAATCCTTCTTTCTAGGTGAAAAGTAGACACCGCTG	3’-region of Piwsc1
4	wsc1do- R	CTCCGTAACGAATCTGAAGG
5	HygB-F	GTCGACAGAAGATGATATTG	HygB gene
6	HygB-R	CTAGAAAGAAGGATTACCTC
7	wsc1-1-F	AAGATGCGGCGAGAGAAGTC	Piwsc1 gene fragment
8	wsc1-1- R	TGGATATGGAAAGCCAACGA
	wsc1-2-F	TGTTACTCGGCATCAAAGGTG	Cross-5’-region+target gene fragment
	wsc1-2- R	CGAGTACTTCTACACAGCCAT
	wsc1-3-F	CGGAGTTGAGACAAATGGTG	Target gene+3’-region fragment
	wsc1-3-R	CTCCGTAACGAATCTGAAGG
9	wsc1-4-F	ATGGTGGAAGTACCGTAAGTCTATC	Cross-recombination fragment
10	wsc1-4-R	GTATGATCAGGGATTAAAGAAGACC
	wsc1-5-F	GACACTCCAGGGCTGCTACT	Piwsc gene partial fragment
	wsc1-5-R	GTGGGCACATCGTCCAACAA
Complementation mutant construction and analysis
11	wsc1up5-F	ATGCTGAATCAACTTGCTCGG	5’-region fragment
12	wsc1up5-R	TGACTTGAGATACAGGTGACG
13	G418-F	CCAACTCAACCCCATCGAACCGTAACC	Resistance gene G418
14	G418-R	ATCATCATGCAACATGCATG
15	PtrpC-F	CATGCATGTTGCATGATGATGTCGACAGAAGATGATATTG	Promoter gene of hygromycin
16	PtrpC-R	CGATGCTTGGGTAGAATAGGT
17	wsc1-F	ACCTATTCTACCCAAGCATCGTCAGGTGTTGCGCGAGTCTA	wsc1+3’-region fragment
18	wsc1do3-R	GAAGGCTAACTGATACTGTGCG
The bold letters represent the partial sequences of HygB-F primers and HygB-R primers, respectively; the underlined marks are the partial sequences of the G418-R primers; the italic letters are the partial sequences of the PtrpC-R primers.
