# Supplementary material for: Identification of Pathogenicity-Related Effector Proteins and the Role of Piwsc1 in the Virulence of Penicillium italicum on Citrus Fruits
Source: J Fungi (Basel). 2022 Jun 20;8(6):646. doi: 10.3390/jof8060646 (PMC9224591; doi:10.3390/jof8060646)
Supplement: Supplementary file 1 [file jof-08-00646-s001.zip › jof-1709786-supplementary/Supplementary data/Table S3. Secreted proteins filtered sequentially from 654 to 375.xlsx]

## Sheet:  Proteins with signal peptides 
Proteins with signal peptides by SignalP v5.0 analysis
Gene name
PITC_049680
PITC_049940
PITC_050050
PITC_072230
PITC_054390
PITC_054570
PITC_054870
PITC_013350
PITC_012790
PITC_012850
PITC_087530
PITC_087410
PITC_086880
PITC_087060
PITC_022400
PITC_022430
PITC_022510
PITC_022860
PITC_094000
PITC_052710
PITC_052900
PITC_040910
PITC_042230
PITC_013870
PITC_072370
PITC_072620
PITC_015600
PITC_015820
PITC_015840
PITC_018710
PITC_007270
PITC_008130
PITC_007010
PITC_021440
PITC_052090
PITC_052210
PITC_052240
PITC_046120
PITC_066840
PITC_066850
PITC_066860
PITC_067290
PITC_079810
PITC_056180
PITC_038640
PITC_019940
PITC_020500
PITC_020570
PITC_009100
PITC_009110
PITC_009250
PITC_064490
PITC_064500
PITC_048660
PITC_048760
PITC_048860
PITC_048910
PITC_044900
PITC_029460
PITC_029510
PITC_029120
PITC_029200
PITC_028720
PITC_052950
PITC_053310
PITC_053940
PITC_070220
PITC_070510
PITC_070650
PITC_070660
PITC_070670
PITC_070690
PITC_071370
PITC_071470
PITC_071610
PITC_069610
PITC_076620
PITC_076790
PITC_076840
PITC_077120
PITC_077850
PITC_077450
PITC_078300
PITC_078570
PITC_017330
PITC_017560
PITC_095600
PITC_096410
PITC_095050
PITC_065200
PITC_065230
PITC_065050
PITC_014180
PITC_014210
PITC_014370
PITC_014570
PITC_014620
PITC_014130
PITC_000350
PITC_000480
PITC_000260
PITC_045800
PITC_045340
PITC_045440
PITC_054190
PITC_043340
PITC_040460
PITC_020770
PITC_020870
PITC_020910
PITC_021030
PITC_014890
PITC_014650
PITC_014840
PITC_015510
PITC_055670
PITC_055680
PITC_065840
PITC_066310
PITC_080520
PITC_096590
PITC_063140
PITC_063180
PITC_062580
PITC_062630
PITC_062780
PITC_051450
PITC_051040
PITC_051140
PITC_051240
PITC_051740
PITC_044580
PITC_026990
PITC_027340
PITC_027370
PITC_027410
PITC_027840
PITC_027880
PITC_028150
PITC_028310
PITC_026010
PITC_026120
PITC_026540
PITC_026570
PITC_026680
PITC_050780
PITC_050810
PITC_050830
PITC_050700
PITC_076240
PITC_075280
PITC_056640
PITC_056950
PITC_056960
PITC_057230
PITC_057670
PITC_061420
PITC_062070
PITC_098090
PITC_098140
PITC_098240
PITC_003620
PITC_002940
PITC_003190
PITC_085860
PITC_086090
PITC_086590
PITC_086600
PITC_085430
PITC_085750
PITC_055920
PITC_055930
PITC_048450
PITC_038380
PITC_034890
PITC_035580
PITC_035780
PITC_016360
PITC_016540
PITC_016950
PITC_016970
PITC_017000
PITC_097200
PITC_097020
PITC_097040
PITC_097320
PITC_097620
PITC_097880
PITC_097980
PITC_021890
PITC_021900
PITC_021930
PITC_084650
PITC_084670
PITC_084860
PITC_085080
PITC_085140
PITC_008470
PITC_008500
PITC_008610
PITC_008700
PITC_019220
PITC_019530
PITC_019680
PITC_021530
PITC_098940
PITC_099260
PITC_099270
PITC_098900
PITC_002220
PITC_002460
PITC_002720
PITC_084130
PITC_082680
PITC_082860
PITC_083050
PITC_083680
PITC_083710
PITC_083730
PITC_043670
PITC_031420
PITC_031540
PITC_031550
PITC_031560
PITC_032130
PITC_032140
PITC_032480
PITC_047540
PITC_058150
PITC_016140
PITC_010880
PITC_010980
PITC_001410
PITC_001010
PITC_001030
PITC_001070
PITC_001700
PITC_081180
PITC_081420
PITC_081540
PITC_081710
PITC_098570
PITC_050450
PITC_030310
PITC_052580
PITC_033610
PITC_032670
PITC_033370
PITC_058660
PITC_011380
PITC_011390
PITC_011500
PITC_011520
PITC_011640
PITC_011860
PITC_099400
PITC_050160
PITC_036740
PITC_036780
PITC_036830
PITC_036940
PITC_037300
PITC_037310
PITC_037370
PITC_017920
PITC_018390
PITC_072950
PITC_072960
PITC_088730
PITC_088030
PITC_088430
PITC_088480
PITC_088530
PITC_088540
PITC_091550
PITC_091610
PITC_090220
PITC_090530
PITC_090650
PITC_090980
PITC_089810
PITC_089960
PITC_089400
PITC_089450
PITC_005070
PITC_005120
PITC_004530
PITC_004670
PITC_003910
PITC_004030
PITC_024390
PITC_023520
PITC_023560
PITC_023570
PITC_024260
PITC_023180
PITC_023190
PITC_023260
PITC_023330
PITC_023450
PITC_092260
PITC_092430
PITC_092870
PITC_055330
PITC_040200
PITC_040280
PITC_040360
PITC_047900
PITC_037770
PITC_037940
PITC_038090
PITC_037670
PITC_074500
PITC_074620
PITC_074810
PITC_010680
PITC_010090
PITC_010150
PITC_010260
PITC_010300
PITC_010310
PITC_061290
PITC_060130
PITC_060430
PITC_060550
PITC_060810
PITC_025820
PITC_024640
PITC_024820
PITC_025540
PITC_040800
PITC_040810
PITC_041180
PITC_041510
PITC_034150
PITC_034170
PITC_035980
PITC_036000
PITC_059180
PITC_068410
PITC_068580
PITC_067720
PITC_049080
PITC_049610
PITC_050070
PITC_054560
PITC_013600
PITC_013620
PITC_093630
PITC_052880
PITC_041710
PITC_041960
PITC_042030
PITC_079440
PITC_007540
PITC_007580
PITC_007870
PITC_008000
PITC_046060
PITC_046090
PITC_067250
PITC_067260
PITC_067270
PITC_012160
PITC_079910
PITC_079760
PITC_079570
PITC_056120
PITC_020300
PITC_020460
PITC_020610
PITC_009290
PITC_094180
PITC_000690
PITC_000990
PITC_048740
PITC_048840
PITC_045070
PITC_045130
PITC_044800
PITC_028700
PITC_053000
PITC_053740
PITC_053900
PITC_070410
PITC_070820
PITC_071210
PITC_070060
PITC_076880
PITC_078120
PITC_078700
PITC_094920
PITC_095370
PITC_014290
PITC_014450
PITC_000320
PITC_000420
PITC_042690
PITC_042860
PITC_043230
PITC_096920
PITC_015260
PITC_014640
PITC_051810
PITC_052010
PITC_065970
PITC_065670
PITC_096580
PITC_051410
PITC_051160
PITC_044700
PITC_027510
PITC_027540
PITC_027570
PITC_027600
PITC_027670
PITC_028410
PITC_025880
PITC_075430
PITC_076000
PITC_050590
PITC_056490
PITC_057160
PITC_057440
PITC_098130
PITC_003630
PITC_003170
PITC_003180
PITC_086320
PITC_085480
PITC_085560
PITC_044130
PITC_039390
PITC_039520
PITC_039590
PITC_035080
PITC_035480
PITC_016390
PITC_016990
PITC_075020
PITC_097230
PITC_097870
PITC_022280
PITC_084510
PITC_084660
PITC_038150
PITC_099780
PITC_099970
PITC_002540
PITC_082700
PITC_083420
PITC_083520
PITC_083580
PITC_043760
PITC_043960
PITC_043990
PITC_044000
PITC_031570
PITC_031800
PITC_047360
PITC_058190
PITC_011180
PITC_001000
PITC_001090
PITC_001710
PITC_081470
PITC_082290
PITC_082420
PITC_030460
PITC_029730
PITC_032790
PITC_032800
PITC_032960
PITC_033010
PITC_033020
PITC_033320
PITC_039840
PITC_058750
PITC_058760
PITC_011590
PITC_006040
PITC_006370
PITC_006480
PITC_050230
PITC_037150
PITC_037450
PITC_018460
PITC_017840
PITC_018240
PITC_088880
PITC_088890
PITC_088910
PITC_089060
PITC_088100
PITC_091500
PITC_090460
PITC_090620
PITC_090860
PITC_005000
PITC_003820
PITC_005620
PITC_005720
PITC_005760
PITC_023380
PITC_092670
PITC_092940
PITC_055290
PITC_040220
PITC_047660
PITC_037850
PITC_037570
PITC_037640
PITC_010620
PITC_010520
PITC_087680
PITC_061260
PITC_060700
PITC_024920
PITC_025150
PITC_025720
PITC_025780
PITC_040650
PITC_040790
PITC_034530
PITC_034060
PITC_034160
PITC_034220
PITC_068560
PITC_068590
PITC_068040
PITC_067710
PITC_087240
PITC_018750
PITC_007610
PITC_007650
PITC_052160
PITC_052450
PITC_066930
PITC_012130
PITC_079860
PITC_056170
PITC_038500
PITC_009130
PITC_009650
PITC_063850
PITC_053220
PITC_070620
PITC_071100
PITC_071410
PITC_077800
PITC_095910
PITC_065210
PITC_045140
PITC_020990
PITC_051940
PITC_025860
PITC_057380
PITC_062390
PITC_098040
PITC_098170
PITC_002820
PITC_031170
PITC_017090
PITC_062440
PITC_075010
PITC_097630
PITC_097890
PITC_008490
PITC_083320
PITC_043570
PITC_058180
PITC_072670
PITC_010770
PITC_081950
PITC_098540
PITC_050500
PITC_030190
PITC_030230
PITC_030630
PITC_006510
PITC_037430
PITC_017890
PITC_073010
PITC_091250
PITC_090850
PITC_090960
PITC_090990
PITC_005040
PITC_005280
PITC_004210
PITC_005950
PITC_092640
PITC_048030
PITC_074580
PITC_074890
PITC_071680
PITC_010650
PITC_041170
PITC_034700
PITC_035920
PITC_069360
PITC_049980
PITC_086660
PITC_021190
PITC_052260
PITC_012140
PITC_079770
PITC_071510
PITC_091720
PITC_077330
PITC_078290
PITC_043270
PITC_096560
PITC_062760
PITC_051110
PITC_028190
PITC_028240
PITC_026720
PITC_076450
PITC_086550
PITC_084940
PITC_008960
PITC_043710
PITC_069970
PITC_001100
PITC_098670
PITC_030120
PITC_032650
PITC_006360
PITC_090750
PITC_004370
PITC_005960
PITC_093070
PITC_092310
PITC_037950
PITC_040740
PITC_058900
PITC_054340
PITC_045430
PITC_051170
PITC_027080
PITC_017290
PITC_084730
PITC_008480
PITC_099010
PITC_016200
PITC_033440
PITC_032710
PITC_006390
PITC_089690
PITC_003940
PITC_034100
PITC_059270
PITC_069340

## Sheet: Proteins  with extracellular lo
Proteins with extracellular localization signals by TargetP v1.1 analysis
Gene name	Length	mTP	SP	other	Loc	RC
PITC_049680	121	0.027	0.952	0.049	S	1
PITC_049940	292	0.026	0.922	0.092	S	1
PITC_050050	321	0.022	0.954	0.055	S	1
PITC_072230	35	0.043	0.918	0.075	S	1
PITC_054390	176	0.042	0.944	0.1	S	1
PITC_054570	243	0.057	0.926	0.08	S	1
PITC_054870	535	0.024	0.968	0.067	S	1
PITC_013350	959	0.041	0.953	0.022	S	1
PITC_012790	290	0.046	0.941	0.03	S	1
PITC_012850	811	0.073	0.94	0.03	S	1
PITC_087530	108	0.053	0.95	0.02	S	1
PITC_087410	303	0.048	0.904	0.083	S	1
PITC_086880	219	0.062	0.952	0.014	S	1
PITC_087060	755	0.023	0.965	0.044	S	1
PITC_022400	213	0.052	0.949	0.031	S	1
PITC_022430	554	0.045	0.979	0.025	S	1
PITC_022510	128	0.016	0.955	0.074	S	1
PITC_022860	483	0.061	0.897	0.057	S	1
PITC_094000	386	0.04	0.9	0.067	S	1
PITC_052710	510	0.021	0.946	0.083	S	1
PITC_052900	456	0.01	0.976	0.067	S	1
PITC_040910	601	0.042	0.936	0.047	S	1
PITC_042230	306	0.116	0.925	0.032	S	1
PITC_013870	606	0.054	0.948	0.049	S	1
PITC_072370	35	0.023	0.96	0.046	S	1
PITC_072620	235	0.04	0.908	0.095	S	1
PITC_015600	164	0.036	0.923	0.09	S	1
PITC_015820	123	0.027	0.958	0.03	S	1
PITC_015840	610	0.048	0.962	0.033	S	1
PITC_018710	534	0.035	0.938	0.076	S	1
PITC_007270	559	0.05	0.895	0.084	S	1
PITC_008130	502	0.1	0.914	0.024	S	1
PITC_007010	412	0.036	0.959	0.045	S	1
PITC_021440	319	0.028	0.931	0.09	S	1
PITC_052090	338	0.042	0.938	0.067	S	1
PITC_052210	455	0.019	0.959	0.063	S	1
PITC_052240	266	0.037	0.933	0.039	S	1
PITC_046120	486	0.029	0.919	0.077	S	1
PITC_066840	263	0.041	0.96	0.025	S	1
PITC_066850	696	0.06	0.967	0.017	S	1
PITC_066860	174	0.021	0.978	0.042	S	1
PITC_067290	180	0.022	0.931	0.09	S	1
PITC_079810	275	0.059	0.908	0.078	S	1
PITC_056180	381	0.023	0.962	0.039	S	1
PITC_038640	388	0.027	0.935	0.067	S	1
PITC_019940	457	0.029	0.965	0.027	S	1
PITC_020500	416	0.111	0.99	0.006	S	1
PITC_020570	114	0.071	0.905	0.064	S	1
PITC_009100	567	0.019	0.955	0.057	S	1
PITC_009110	637	0.123	0.945	0.012	S	1
PITC_009250	919	0.107	0.925	0.025	S	1
PITC_064490	495	0.039	0.894	0.085	S	1
PITC_064500	372	0.026	0.932	0.097	S	1
PITC_048660	327	0.014	0.932	0.083	S	1
PITC_048760	618	0.059	0.925	0.069	S	1
PITC_048860	316	0.08	0.901	0.031	S	1
PITC_048910	180	0.063	0.889	0.051	S	1
PITC_044900	722	0.018	0.914	0.107	S	1
PITC_029460	94	0.058	0.947	0.031	S	1
PITC_029510	643	0.021	0.935	0.072	S	1
PITC_029120	226	0.042	0.928	0.085	S	1
PITC_029200	468	0.027	0.96	0.029	S	1
PITC_028720	32	0.019	0.921	0.12	S	1
PITC_052950	202	0.063	0.927	0.041	S	1
PITC_053310	592	0.096	0.909	0.032	S	1
PITC_053940	385	0.034	0.916	0.07	S	1
PITC_070220	1110	0.066	0.873	0.04	S	1
PITC_070510	314	0.049	0.934	0.044	S	1
PITC_070650	301	0.069	0.906	0.065	S	1
PITC_070660	383	0.016	0.977	0.033	S	1
PITC_070670	263	0.085	0.927	0.021	S	1
PITC_070690	180	0.031	0.952	0.052	S	1
PITC_071370	532	0.079	0.894	0.039	S	1
PITC_071470	410	0.054	0.918	0.07	S	1
PITC_071610	229	0.02	0.975	0.036	S	1
PITC_069610	30	0.035	0.955	0.043	S	1
PITC_076620	239	0.025	0.966	0.071	S	1
PITC_076790	859	0.054	0.899	0.043	S	1
PITC_076840	337	0.076	0.919	0.04	S	1
PITC_077120	156	0.049	0.875	0.074	S	1
PITC_077850	246	0.056	0.93	0.021	S	1
PITC_077450	393	0.048	0.951	0.019	S	1
PITC_078300	202	0.061	0.942	0.036	S	1
PITC_078570	286	0.025	0.959	0.057	S	1
PITC_017330	115	0.03	0.939	0.056	S	1
PITC_017560	84	0.089	0.993	0.004	S	1
PITC_095600	237	0.089	0.911	0.034	S	1
PITC_096410	270	0.01	0.986	0.054	S	1
PITC_095050	34	0.031	0.922	0.058	S	1
PITC_065200	586	0.026	0.929	0.055	S	1
PITC_065230	524	0.055	0.909	0.045	S	1
PITC_065050	94	0.025	0.963	0.046	S	1
PITC_014180	162	0.047	0.895	0.09	S	1
PITC_014210	601	0.051	0.932	0.034	S	1
PITC_014370	413	0.036	0.928	0.077	S	1
PITC_014570	807	0.069	0.891	0.035	S	1
PITC_014620	40	0.017	0.946	0.083	S	1
PITC_014130	166	0.026	0.951	0.072	S	1
PITC_000350	97	0.019	0.963	0.069	S	1
PITC_000480	133	0.048	0.928	0.052	S	1
PITC_000260	259	0.036	0.903	0.063	S	1
PITC_045800	255	0.034	0.94	0.053	S	1
PITC_045340	1214	0.028	0.967	0.047	S	1
PITC_045440	281	0.027	0.94	0.05	S	1
PITC_054190	283	0.046	0.973	0.02	S	1
PITC_043340	432	0.059	0.933	0.059	S	1
PITC_040460	549	0.018	0.977	0.052	S	1
PITC_020770	109	0.052	0.96	0.03	S	1
PITC_020870	216	0.045	0.91	0.077	S	1
PITC_020910	531	0.037	0.953	0.057	S	1
PITC_021030	261	0.048	0.876	0.069	S	1
PITC_014890	244	0.045	0.941	0.07	S	1
PITC_014650	279	0.022	0.941	0.136	S	1
PITC_014840	293	0.042	0.976	0.041	S	1
PITC_015510	543	0.101	0.951	0.01	S	1
PITC_055670	214	0.031	0.948	0.046	S	1
PITC_055680	360	0.016	0.99	0.022	S	1
PITC_065840	123	0.023	0.901	0.1	S	1
PITC_066310	188	0.035	0.951	0.037	S	1
PITC_080520	259	0.038	0.975	0.025	S	1
PITC_096590	353	0.03	0.964	0.03	S	1
PITC_063140	340	0.047	0.911	0.06	S	1
PITC_063180	768	0.052	0.961	0.018	S	1
PITC_062580	1077	0.051	0.931	0.063	S	1
PITC_062630	706	0.023	0.955	0.103	S	1
PITC_062780	173	0.036	0.94	0.076	S	1
PITC_051450	95	0.05	0.944	0.046	S	1
PITC_051040	322	0.013	0.985	0.03	S	1
PITC_051140	307	0.045	0.913	0.064	S	1
PITC_051240	595	0.074	0.922	0.037	S	1
PITC_051740	942	0.077	0.902	0.034	S	1
PITC_044580	716	0.051	0.914	0.031	S	1
PITC_026990	715	0.036	0.912	0.098	S	1
PITC_027340	206	0.04	0.951	0.051	S	1
PITC_027370	637	0.018	0.966	0.1	S	1
PITC_027410	565	0.012	0.985	0.056	S	1
PITC_027840	86	0.025	0.956	0.057	S	1
PITC_027880	534	0.023	0.926	0.11	S	1
PITC_028150	334	0.068	0.881	0.065	S	1
PITC_028310	267	0.033	0.908	0.07	S	1
PITC_026010	664	0.015	0.945	0.083	S	1
PITC_026120	443	0.078	0.932	0.027	S	1
PITC_026540	448	0.081	0.914	0.061	S	1
PITC_026570	102	0.019	0.971	0.042	S	1
PITC_026680	138	0.056	0.924	0.04	S	1
PITC_050780	184	0.055	0.962	0.015	S	1
PITC_050810	537	0.025	0.933	0.123	S	1
PITC_050830	329	0.025	0.934	0.067	S	1
PITC_050700	515	0.059	0.934	0.026	S	1
PITC_076240	300	0.05	0.965	0.02	S	1
PITC_075280	98	0.031	0.965	0.034	S	1
PITC_056640	316	0.06	0.879	0.063	S	1
PITC_056950	572	0.021	0.94	0.101	S	1
PITC_056960	567	0.055	0.937	0.046	S	1
PITC_057230	441	0.048	0.898	0.06	S	1
PITC_057670	362	0.057	0.878	0.074	S	1
PITC_061420	118	0.094	0.962	0.01	S	1
PITC_062070	905	0.123	0.931	0.013	S	1
PITC_098090	462	0.071	0.915	0.029	S	1
PITC_098140	210	0.02	0.974	0.075	S	1
PITC_098240	591	0.046	0.936	0.03	S	1
PITC_003620	272	0.027	0.936	0.1	S	1
PITC_002940	380	0.027	0.931	0.075	S	1
PITC_003190	590	0.026	0.93	0.094	S	1
PITC_085860	195	0.033	0.909	0.103	S	1
PITC_086090	291	0.031	0.959	0.065	S	1
PITC_086590	571	0.008	0.97	0.098	S	1
PITC_086600	86	0.023	0.986	0.03	S	1
PITC_085430	800	0.016	0.959	0.097	S	1
PITC_085750	151	0.021	0.929	0.115	S	1
PITC_055920	350	0.055	0.944	0.043	S	1
PITC_055930	194	0.07	0.909	0.082	S	1
PITC_048450	844	0.024	0.962	0.064	S	1
PITC_038380	376	0.055	0.949	0.031	S	1
PITC_034890	730	0.056	0.906	0.048	S	1
PITC_035580	925	0.017	0.961	0.055	S	1
PITC_035780	421	0.026	0.956	0.036	S	1
PITC_016360	144	0.044	0.931	0.057	S	1
PITC_016540	317	0.042	0.935	0.046	S	1
PITC_016950	152	0.033	0.943	0.035	S	1
PITC_016970	654	0.033	0.944	0.054	S	1
PITC_017000	1252	0.037	0.957	0.053	S	1
PITC_097200	592	0.016	0.959	0.06	S	1
PITC_097020	237	0.106	0.914	0.029	S	1
PITC_097040	653	0.019	0.978	0.039	S	1
PITC_097320	398	0.055	0.962	0.019	S	1
PITC_097620	634	0.028	0.967	0.037	S	1
PITC_097880	285	0.014	0.948	0.091	S	1
PITC_097980	113	0.033	0.935	0.063	S	1
PITC_021890	124	0.056	0.909	0.054	S	1
PITC_021900	2426	0.024	0.969	0.053	S	1
PITC_021930	272	0.037	0.925	0.048	S	1
PITC_084650	264	0.025	0.932	0.051	S	1
PITC_084670	557	0.029	0.943	0.086	S	1
PITC_084860	400	0.063	0.916	0.05	S	1
PITC_085080	709	0.111	0.947	0.015	S	1
PITC_085140	427	0.025	0.965	0.064	S	1
PITC_008470	219	0.045	0.963	0.021	S	1
PITC_008500	272	0.085	0.924	0.018	S	1
PITC_008610	496	0.029	0.942	0.058	S	1
PITC_008700	950	0.059	0.912	0.066	S	1
PITC_019220	610	0.122	0.943	0.009	S	1
PITC_019530	538	0.053	0.921	0.052	S	1
PITC_019680	367	0.12	0.941	0.014	S	1
PITC_021530	590	0.073	0.909	0.056	S	1
PITC_098940	598	0.024	0.982	0.04	S	1
PITC_099260	649	0.018	0.966	0.052	S	1
PITC_099270	949	0.022	0.929	0.085	S	1
PITC_098900	453	0.061	0.881	0.065	S	1
PITC_002220	594	0.023	0.968	0.04	S	1
PITC_002460	366	0.044	0.931	0.036	S	1
PITC_002720	373	0.033	0.941	0.073	S	1
PITC_084130	354	0.098	0.899	0.03	S	1
PITC_082680	803	0.043	0.979	0.017	S	1
PITC_082860	259	0.05	0.945	0.029	S	1
PITC_083050	103	0.039	0.915	0.1	S	1
PITC_083680	743	0.025	0.971	0.045	S	1
PITC_083710	344	0.026	0.954	0.039	S	1
PITC_083730	870	0.034	0.94	0.046	S	1
PITC_043670	1013	0.03	0.952	0.043	S	1
PITC_031420	655	0.127	0.949	0.017	S	1
PITC_031540	146	0.056	0.945	0.026	S	1
PITC_031550	663	0.079	0.902	0.021	S	1
PITC_031560	140	0.061	0.9	0.077	S	1
PITC_032130	475	0.059	0.924	0.041	S	1
PITC_032140	902	0.05	0.924	0.066	S	1
PITC_032480	344	0.125	0.951	0.009	S	1
PITC_047540	512	0.067	0.878	0.035	S	1
PITC_058150	210	0.028	0.912	0.082	S	1
PITC_016140	342	0.014	0.974	0.045	S	1
PITC_010880	270	0.042	0.933	0.038	S	1
PITC_010980	144	0.062	0.986	0.014	S	1
PITC_001410	380	0.014	0.955	0.091	S	1
PITC_001010	117	0.083	0.918	0.046	S	1
PITC_001030	539	0.021	0.942	0.071	S	1
PITC_001070	207	0.025	0.941	0.077	S	1
PITC_001700	480	0.028	0.99	0.015	S	1
PITC_081180	374	0.042	0.905	0.068	S	1
PITC_081420	489	0.023	0.957	0.069	S	1
PITC_081540	387	0.016	0.95	0.108	S	1
PITC_081710	535	0.055	0.895	0.057	S	1
PITC_098570	452	0.061	0.953	0.036	S	1
PITC_050450	966	0.007	0.99	0.055	S	1
PITC_030310	393	0.017	0.972	0.064	S	1
PITC_052580	792	0.037	0.92	0.047	S	1
PITC_033610	1199	0.044	0.923	0.06	S	1
PITC_032670	300	0.052	0.895	0.045	S	1
PITC_033370	121	0.013	0.967	0.067	S	1
PITC_058660	239	0.048	0.95	0.084	S	1
PITC_011380	372	0.033	0.935	0.049	S	1
PITC_011390	420	0.085	0.909	0.03	S	1
PITC_011500	758	0.049	0.909	0.043	S	1
PITC_011520	454	0.037	0.935	0.135	S	1
PITC_011640	220	0.054	0.91	0.099	S	1
PITC_011860	635	0.04	0.924	0.077	S	1
PITC_099400	174	0.032	0.94	0.06	S	1
PITC_050160	210	0.031	0.932	0.06	S	1
PITC_036740	324	0.025	0.943	0.047	S	1
PITC_036780	463	0.053	0.963	0.032	S	1
PITC_036830	88	0.016	0.972	0.121	S	1
PITC_036940	198	0.026	0.949	0.07	S	1
PITC_037300	401	0.063	0.889	0.043	S	1
PITC_037310	546	0.044	0.904	0.08	S	1
PITC_037370	324	0.057	0.946	0.03	S	1
PITC_017920	83	0.023	0.965	0.1	S	1
PITC_018390	170	0.025	0.944	0.074	S	1
PITC_072950	68	0.05	0.929	0.058	S	1
PITC_072960	276	0.027	0.947	0.058	S	1
PITC_088730	263	0.035	0.943	0.06	S	1
PITC_088030	489	0.019	0.951	0.093	S	1
PITC_088430	680	0.05	0.969	0.012	S	1
PITC_088480	270	0.049	0.957	0.033	S	1
PITC_088530	379	0.023	0.966	0.04	S	1
PITC_088540	439	0.011	0.978	0.068	S	1
PITC_091550	252	0.027	0.925	0.105	S	1
PITC_091610	524	0.069	0.897	0.041	S	1
PITC_090220	162	0.043	0.932	0.06	S	1
PITC_090530	408	0.018	0.963	0.046	S	1
PITC_090650	276	0.113	0.92	0.022	S	1
PITC_090980	539	0.032	0.962	0.04	S	1
PITC_089810	183	0.027	0.912	0.087	S	1
PITC_089960	384	0.022	0.955	0.056	S	1
PITC_089400	352	0.063	0.921	0.09	S	1
PITC_089450	942	0.029	0.939	0.041	S	1
PITC_005070	118	0.014	0.968	0.087	S	1
PITC_005120	209	0.04	0.921	0.082	S	1
PITC_004530	720	0.037	0.927	0.049	S	1
PITC_004670	147	0.026	0.955	0.053	S	1
PITC_003910	248	0.025	0.953	0.044	S	1
PITC_004030	529	0.026	0.944	0.066	S	1
PITC_024390	84	0.014	0.939	0.111	S	1
PITC_023520	879	0.082	0.922	0.025	S	1
PITC_023560	311	0.078	0.893	0.04	S	1
PITC_023570	132	0.027	0.963	0.04	S	1
PITC_024260	461	0.096	0.904	0.031	S	1
PITC_023180	332	0.025	0.923	0.095	S	1
PITC_023190	654	0.017	0.976	0.053	S	1
PITC_023260	489	0.034	0.978	0.019	S	1
PITC_023330	43	0.024	0.914	0.109	S	1
PITC_023450	191	0.018	0.955	0.065	S	1
PITC_092260	131	0.041	0.938	0.06	S	1
PITC_092430	358	0.016	0.97	0.109	S	1
PITC_092870	1092	0.028	0.922	0.073	S	1
PITC_055330	670	0.023	0.942	0.111	S	1
PITC_040200	633	0.047	0.949	0.033	S	1
PITC_040280	491	0.045	0.922	0.051	S	1
PITC_040360	165	0.02	0.98	0.052	S	1
PITC_047900	129	0.041	0.914	0.045	S	1
PITC_037770	271	0.048	0.964	0.039	S	1
PITC_037940	360	0.052	0.947	0.031	S	1
PITC_038090	153	0.038	0.902	0.086	S	1
PITC_037670	200	0.026	0.966	0.038	S	1
PITC_074500	375	0.045	0.921	0.07	S	1
PITC_074620	202	0.051	0.91	0.062	S	1
PITC_074810	237	0.058	0.922	0.042	S	1
PITC_010680	1497	0.03	0.963	0.028	S	1
PITC_010090	331	0.058	0.907	0.035	S	1
PITC_010150	190	0.048	0.9	0.098	S	1
PITC_010260	271	0.021	0.973	0.036	S	1
PITC_010300	460	0.013	0.95	0.13	S	1
PITC_010310	1138	0.125	0.947	0.012	S	1
PITC_061290	275	0.037	0.97	0.027	S	1
PITC_060130	146	0.046	0.912	0.07	S	1
PITC_060430	311	0.026	0.957	0.053	S	1
PITC_060550	512	0.024	0.94	0.083	S	1
PITC_060810	74	0.073	0.965	0.019	S	1
PITC_025820	532	0.075	0.895	0.041	S	1
PITC_024640	1580	0.032	0.904	0.049	S	1
PITC_024820	289	0.032	0.959	0.027	S	1
PITC_025540	784	0.035	0.897	0.076	S	1
PITC_040800	995	0.019	0.978	0.036	S	1
PITC_040810	74	0.029	0.956	0.051	S	1
PITC_041180	363	0.081	0.902	0.053	S	1
PITC_041510	201	0.053	0.917	0.041	S	1
PITC_034150	352	0.107	0.908	0.025	S	1
PITC_034170	584	0.031	0.913	0.071	S	1
PITC_035980	120	0.024	0.974	0.061	S	1
PITC_036000	888	0.034	0.987	0.015	S	1
PITC_059180	279	0.029	0.933	0.069	S	1
PITC_068410	600	0.029	0.967	0.027	S	1
PITC_068580	103	0.034	0.928	0.101	S	1
PITC_067720	386	0.024	0.952	0.049	S	1
PITC_049080	512	0.194	0.84	0.02	S	2
PITC_049610	586	0.067	0.844	0.056	S	2
PITC_050070	294	0.206	0.898	0.007	S	2
PITC_054560	346	0.05	0.821	0.09	S	2
PITC_013600	196	0.079	0.851	0.035	S	2
PITC_013620	208	0.205	0.822	0.03	S	2
PITC_093630	293	0.043	0.898	0.104	S	2
PITC_052880	51	0.088	0.814	0.043	S	2
PITC_041710	456	0.057	0.859	0.097	S	2
PITC_041960	175	0.096	0.835	0.056	S	2
PITC_042030	482	0.152	0.87	0.025	S	2
PITC_079440	514	0.016	0.934	0.139	S	2
PITC_007540	410	0.043	0.866	0.114	S	2
PITC_007580	497	0.102	0.828	0.06	S	2
PITC_007870	408	0.051	0.815	0.091	S	2
PITC_008000	238	0.038	0.83	0.139	S	2
PITC_046060	331	0.099	0.858	0.031	S	2
PITC_046090	374	0.036	0.86	0.084	S	2
PITC_067250	544	0.144	0.821	0.035	S	2
PITC_067260	1673	0.156	0.865	0.009	S	2
PITC_067270	276	0.128	0.828	0.052	S	2
PITC_012160	461	0.128	0.827	0.031	S	2
PITC_079910	517	0.157	0.896	0.02	S	2
PITC_079760	202	0.164	0.828	0.061	S	2
PITC_079570	687	0.029	0.908	0.126	S	2
PITC_056120	220	0.01	0.954	0.171	S	2
PITC_020300	856	0.021	0.905	0.138	S	2
PITC_020460	1281	0.052	0.865	0.111	S	2
PITC_020610	252	0.041	0.798	0.127	S	2
PITC_009290	529	0.035	0.923	0.14	S	2
PITC_094180	171	0.162	0.784	0.064	S	2
PITC_000690	458	0.111	0.87	0.039	S	2
PITC_000990	97	0.174	0.817	0.027	S	2
PITC_048740	611	0.031	0.911	0.139	S	2
PITC_048840	203	0.118	0.882	0.024	S	2
PITC_045070	200	0.1	0.804	0.071	S	2
PITC_045130	501	0.086	0.84	0.069	S	2
PITC_044800	378	0.201	0.833	0.049	S	2
PITC_028700	398	0.021	0.922	0.123	S	2
PITC_053000	179	0.047	0.819	0.122	S	2
PITC_053740	53	0.04	0.902	0.127	S	2
PITC_053900	667	0.093	0.892	0.046	S	2
PITC_070410	60	0.222	0.871	0.026	S	2
PITC_070820	399	0.03	0.891	0.15	S	2
PITC_071210	91	0.115	0.879	0.036	S	2
PITC_070060	144	0.127	0.901	0.015	S	2
PITC_076880	116	0.031	0.892	0.11	S	2
PITC_078120	561	0.155	0.881	0.018	S	2
PITC_078700	429	0.177	0.802	0.029	S	2
PITC_094920	118	0.147	0.895	0.022	S	2
PITC_095370	105	0.156	0.808	0.026	S	2
PITC_014290	122	0.148	0.938	0.01	S	2
PITC_014450	136	0.043	0.76	0.157	S	2
PITC_000320	644	0.015	0.868	0.225	S	2
PITC_000420	103	0.196	0.839	0.041	S	2
PITC_042690	733	0.043	0.852	0.138	S	2
PITC_042860	497	0.052	0.794	0.159	S	2
PITC_043230	525	0.176	0.845	0.03	S	2
PITC_096920	669	0.034	0.896	0.097	S	2
PITC_015260	182	0.142	0.891	0.028	S	2
PITC_014640	275	0.249	0.899	0.008	S	2
PITC_051810	307	0.088	0.841	0.063	S	2
PITC_052010	600	0.239	0.85	0.015	S	2
PITC_065970	584	0.195	0.913	0.006	S	2
PITC_065670	385	0.06	0.799	0.149	S	2
PITC_096580	367	0.062	0.797	0.132	S	2
PITC_051410	604	0.101	0.862	0.157	S	2
PITC_051160	247	0.25	0.893	0.015	S	2
PITC_044700	48	0.066	0.86	0.152	S	2
PITC_027510	267	0.102	0.879	0.051	S	2
PITC_027540	644	0.048	0.86	0.144	S	2
PITC_027570	417	0.087	0.876	0.031	S	2
PITC_027600	454	0.054	0.842	0.154	S	2
PITC_027670	675	0.047	0.817	0.144	S	2
PITC_028410	630	0.018	0.946	0.156	S	2
PITC_025880	833	0.031	0.898	0.109	S	2
PITC_075430	87	0.069	0.821	0.113	S	2
PITC_076000	732	0.038	0.887	0.162	S	2
PITC_050590	326	0.133	0.907	0.017	S	2
PITC_056490	329	0.014	0.892	0.197	S	2
PITC_057160	238	0.03	0.893	0.099	S	2
PITC_057440	153	0.037	0.838	0.153	S	2
PITC_098130	521	0.164	0.778	0.031	S	2
PITC_003630	279	0.198	0.805	0.04	S	2
PITC_003170	279	0.063	0.865	0.147	S	2
PITC_003180	225	0.059	0.834	0.1	S	2
PITC_086320	1317	0.096	0.845	0.054	S	2
PITC_085480	223	0.045	0.88	0.086	S	2
PITC_085560	590	0.115	0.838	0.014	S	2
PITC_044130	80	0.128	0.752	0.079	S	2
PITC_039390	325	0.117	0.915	0.019	S	2
PITC_039520	92	0.058	0.945	0.152	S	2
PITC_039590	553	0.146	0.791	0.086	S	2
PITC_035080	521	0.194	0.858	0.017	S	2
PITC_035480	400	0.071	0.83	0.041	S	2
PITC_016390	159	0.06	0.875	0.14	S	2
PITC_016990	698	0.04	0.889	0.125	S	2
PITC_075020	502	0.118	0.852	0.023	S	2
PITC_097230	927	0.104	0.836	0.12	S	2
PITC_097870	367	0.052	0.896	0.103	S	2
PITC_022280	679	0.047	0.834	0.071	S	2
PITC_084510	647	0.061	0.872	0.077	S	2
PITC_084660	329	0.072	0.866	0.18	S	2
PITC_038150	230	0.049	0.834	0.192	S	2
PITC_099780	518	0.035	0.85	0.185	S	2
PITC_099970	409	0.183	0.851	0.032	S	2
PITC_002540	366	0.136	0.794	0.075	S	2
PITC_082700	155	0.032	0.924	0.139	S	2
PITC_083420	325	0.082	0.82	0.189	S	2
PITC_083520	673	0.069	0.817	0.082	S	2
PITC_083580	197	0.044	0.883	0.098	S	2
PITC_043760	257	0.102	0.779	0.067	S	2
PITC_043960	269	0.024	0.911	0.127	S	2
PITC_043990	535	0.048	0.832	0.101	S	2
PITC_044000	400	0.146	0.91	0.025	S	2
PITC_031570	770	0.117	0.898	0.025	S	2
PITC_031800	585	0.027	0.924	0.137	S	2
PITC_047360	832	0.046	0.855	0.06	S	2
PITC_058190	885	0.047	0.863	0.098	S	2
PITC_011180	506	0.103	0.86	0.026	S	2
PITC_001000	121	0.132	0.851	0.046	S	2
PITC_001090	571	0.123	0.809	0.092	S	2
PITC_001710	47	0.02	0.916	0.128	S	2
PITC_081470	462	0.062	0.846	0.094	S	2
PITC_082290	238	0.094	0.891	0.057	S	2
PITC_082420	562	0.061	0.856	0.141	S	2
PITC_030460	677	0.037	0.906	0.122	S	2
PITC_029730	463	0.065	0.855	0.174	S	2
PITC_032790	487	0.097	0.829	0.085	S	2
PITC_032800	398	0.074	0.826	0.181	S	2
PITC_032960	222	0.055	0.876	0.081	S	2
PITC_033010	171	0.237	0.841	0.023	S	2
PITC_033020	70	0.037	0.923	0.123	S	2
PITC_033320	530	0.088	0.761	0.068	S	2
PITC_039840	357	0.095	0.845	0.057	S	2
PITC_058750	435	0.019	0.89	0.194	S	2
PITC_058760	386	0.041	0.861	0.08	S	2
PITC_011590	265	0.046	0.836	0.199	S	2
PITC_006040	669	0.132	0.844	0.04	S	2
PITC_006370	355	0.039	0.898	0.129	S	2
PITC_006480	407	0.331	0.946	0.003	S	2
PITC_050230	482	0.105	0.714	0.082	S	2
PITC_037150	57	0.071	0.852	0.048	S	2
PITC_037450	706	0.09	0.843	0.111	S	2
PITC_018460	193	0.042	0.867	0.12	S	2
PITC_017840	217	0.017	0.931	0.149	S	2
PITC_018240	393	0.118	0.777	0.076	S	2
PITC_088880	177	0.152	0.906	0.026	S	2
PITC_088890	759	0.118	0.862	0.022	S	2
PITC_088910	491	0.122	0.902	0.043	S	2
PITC_089060	54	0.193	0.815	0.019	S	2
PITC_088100	471	0.033	0.915	0.14	S	2
PITC_091500	1008	0.03	0.88	0.14	S	2
PITC_090460	591	0.057	0.897	0.143	S	2
PITC_090620	291	0.121	0.798	0.044	S	2
PITC_090860	1074	0.182	0.862	0.016	S	2
PITC_005000	368	0.114	0.827	0.03	S	2
PITC_003820	246	0.028	0.892	0.12	S	2
PITC_005620	397	0.139	0.865	0.031	S	2
PITC_005720	1220	0.02	0.886	0.209	S	2
PITC_005760	176	0.197	0.817	0.047	S	2
PITC_023380	739	0.138	0.814	0.101	S	2
PITC_092670	503	0.014	0.935	0.162	S	2
PITC_092940	458	0.045	0.865	0.096	S	2
PITC_055290	541	0.118	0.883	0.018	S	2
PITC_040220	429	0.173	0.835	0.049	S	2
PITC_047660	379	0.168	0.787	0.044	S	2
PITC_037850	568	0.149	0.886	0.02	S	2
PITC_037570	102	0.127	0.863	0.047	S	2
PITC_037640	199	0.118	0.842	0.06	S	2
PITC_010620	145	0.242	0.866	0.022	S	2
PITC_010520	245	0.098	0.783	0.104	S	2
PITC_087680	250	0.141	0.908	0.037	S	2
PITC_061260	399	0.075	0.854	0.089	S	2
PITC_060700	336	0.049	0.808	0.113	S	2
PITC_024920	820	0.107	0.798	0.088	S	2
PITC_025150	394	0.092	0.809	0.099	S	2
PITC_025720	323	0.063	0.853	0.183	S	2
PITC_025780	637	0.061	0.882	0.082	S	2
PITC_040650	322	0.105	0.863	0.027	S	2
PITC_040790	388	0.11	0.883	0.058	S	2
PITC_034530	387	0.227	0.933	0.004	S	2
PITC_034060	379	0.12	0.907	0.024	S	2
PITC_034160	377	0.136	0.775	0.118	S	2
PITC_034220	191	0.043	0.843	0.112	S	2
PITC_068560	666	0.115	0.89	0.029	S	2
PITC_068590	243	0.022	0.944	0.164	S	2
PITC_068040	241	0.147	0.818	0.075	S	2
PITC_067710	255	0.146	0.872	0.024	S	2

## Sheet: Proteins with no or only one ha
Proteins with no or only one harbor transmembrane helices by TMHMM v2.0 analysis
Gene name	length	ExpAA	First60	PredHel	Topology
PITC_049080	512	0.5	0.22	0	o
PITC_049610	586	0.87	0.86	0	o
PITC_049680	121	4.57	4.57	0	o
PITC_049940	292	0.5	0.49	0	o
PITC_050050	321	18.07	18.05	1	i5-22o
PITC_050070	294	1.89	0.94	0	o
PITC_072230	35	19.35	19.35	1	o5-24i
PITC_054390	176	0.13	0.13	0	o
PITC_054560	346	2.9	0.77	0	o
PITC_054570	243	0.19	0.07	0	o
PITC_054870	535	17.6	16.49	1	i5-23o
PITC_013350	959	19.74	19.62	1	i13-30o
PITC_013600	196	0.44	0.42	0	o
PITC_013620	208	33.92	11.91	1	o178-200i
PITC_012790	290	25.21	2.07	1	o210-232i
PITC_012850	811	6.9	6.86	0	o
PITC_087530	108	20.08	20.08	1	i7-29o
PITC_087410	303	24.27	1.28	1	o217-239i
PITC_022400	213	17.73	14.5	0	o
PITC_022510	128	1.18	1.18	0	o
PITC_022860	483	7.84	5.96	0	o
PITC_094000	386	0.29	0.27	0	o
PITC_093630	293	23.24	1.71	0	o
PITC_052710	510	3.27	3.19	0	o
PITC_052880	51	10.36	10.36	0	o
PITC_052900	456	44.31	14.31	1	o432-454i
PITC_040910	601	0.25	0.25	0	o
PITC_041710	456	0	0	0	o
PITC_041960	175	29.86	8	1	o151-173i
PITC_042030	482	1.12	1.1	0	o
PITC_042230	306	0.36	0.19	0	o
PITC_013870	606	19.53	0.1	1	o506-523i
PITC_072370	35	19.26	19.26	1	i2-21o
PITC_072620	235	12.78	12.34	0	o
PITC_015600	164	20.01	15.22	0	o
PITC_015820	123	7.77	7.77	0	o
PITC_015840	610	0.02	0.02	0	o
PITC_079440	514	0.53	0.53	0	o
PITC_018710	534	0.12	0.11	0	o
PITC_007270	559	0.04	0.03	0	o
PITC_007540	410	0.18	0.17	0	o
PITC_007580	497	0.06	0.05	0	o
PITC_007870	408	0	0	0	o
PITC_008000	238	0	0	0	o
PITC_008130	502	20.33	1.37	1	o476-493i
PITC_007010	412	26.87	4.02	1	i368-390o
PITC_021440	319	27.33	0.22	1	o171-193i
PITC_052090	338	0.53	0.52	0	o
PITC_052210	455	37.54	14.37	1	o421-443i
PITC_052240	266	6.02	5.93	0	o
PITC_046060	331	8.1	8.06	0	o
PITC_046090	374	0.6	0.58	0	o
PITC_046120	486	0.54	0.54	0	o
PITC_066840	263	4.28	4.27	0	o
PITC_066850	696	9.56	9.51	0	o
PITC_067250	544	2.71	2.3	0	o
PITC_067260	1673	21.01	20.99	1	i7-29o
PITC_067270	276	2.77	1.9	0	o
PITC_067290	180	1.73	1.73	0	o
PITC_012160	461	0.36	0.35	0	o
PITC_079910	517	0.2	0.19	0	o
PITC_079760	202	1.11	1.11	0	o
PITC_079810	275	0.29	0.23	0	o
PITC_079570	687	0.06	0.01	0	o
PITC_056180	381	13.32	13.31	1	i7-29o
PITC_038640	388	18.05	18.05	1	i7-24o
PITC_019940	457	39.9	3.68	1	o433-455i
PITC_020300	856	0.32	0.13	0	o
PITC_020460	1281	10.52	4.23	0	o
PITC_020570	114	0.2	0.2	0	o
PITC_020610	252	0.06	0.04	0	o
PITC_009100	567	0.12	0.04	0	o
PITC_009110	637	6.51	6.23	0	o
PITC_009290	529	13.23	2.34	0	o
PITC_094180	171	0.06	0.05	0	o
PITC_064490	495	0.31	0.3	0	o
PITC_064500	372	7.94	7.93	0	o
PITC_000690	458	9.87	0.53	0	o
PITC_000990	97	4.31	4.31	0	o
PITC_048660	327	28.32	21.72	1	o10-32i
PITC_048740	611	0	0	0	o
PITC_048760	618	0.62	0.17	0	o
PITC_048840	203	15.7	6.36	0	o
PITC_048860	316	3.31	3.31	0	o
PITC_048910	180	19.57	2.68	0	o
PITC_044900	722	0.05	0.05	0	o
PITC_045070	200	13.7	0.15	0	o
PITC_045130	501	9.54	9.53	0	o
PITC_044800	378	0.04	0.03	0	o
PITC_029460	94	21.35	16.86	1	i47-66o
PITC_029120	226	11.49	2.24	0	o
PITC_028700	398	0.23	0.2	0	o
PITC_028720	32	4.36	4.36	0	o
PITC_052950	202	1.42	0.03	0	o
PITC_053000	179	0.52	0.01	0	o
PITC_053310	592	0.02	0.02	0	o
PITC_053740	53	0.02	0.02	0	o
PITC_053900	667	0.05	0.04	0	o
PITC_053940	385	2	1.9	0	o
PITC_070220	1110	22.91	17.17	1	i7-26o
PITC_070410	60	0.55	0.55	0	o
PITC_070510	314	2.89	2.81	0	o
PITC_070650	301	2.73	2.69	0	o
PITC_070660	383	17.34	17.26	0	o
PITC_070670	263	33.84	1.03	1	o185-207i
PITC_070690	180	14.85	13.98	0	o
PITC_070820	399	8.91	0.03	0	o
PITC_071210	91	6.86	6.79	0	o
PITC_071370	532	3.07	2.92	0	o
PITC_071470	410	0.92	0.88	0	o
PITC_071610	229	36.55	22.54	1	o10-32i
PITC_070060	144	16.67	16.32	1	o4-21i
PITC_069610	30	17.15	17.15	1	o4-21i
PITC_076620	239	1.58	1.03	0	o
PITC_076790	859	13.4	13.38	0	o
PITC_076840	337	3.83	3.45	0	o
PITC_076880	116	1	1	0	o
PITC_077120	156	2.19	1.89	0	o
PITC_078120	561	0.19	0.07	0	o
PITC_077450	393	14.28	14.23	1	i7-26o
PITC_078700	429	1.36	1.35	0	o
PITC_078300	202	7.78	7.57	0	o
PITC_078570	286	25.39	16.11	1	i7-29o
PITC_017330	115	12.39	12.38	1	o4-21i
PITC_095600	237	15.29	10.83	0	o
PITC_096410	270	22.13	21.96	1	i7-29o
PITC_094920	118	0.41	0.41	0	o
PITC_095050	34	18.8	18.8	1	i5-22o
PITC_095370	105	19.54	18.63	0	o
PITC_065200	586	6.77	1.99	0	o
PITC_065050	94	13.13	13.13	0	o
PITC_014180	162	7.73	7.7	0	o
PITC_014210	601	1.35	1.33	0	o
PITC_014290	122	20.48	20.48	1	i7-29o
PITC_014370	413	0.05	0.04	0	o
PITC_014450	136	12.89	12.87	0	o
PITC_014620	40	3.08	3.08	0	i
PITC_014130	166	10.08	0.36	0	o
PITC_000320	644	12.28	11.79	0	o
PITC_000350	97	7.36	7.36	0	o
PITC_000420	103	6.62	3.85	0	o
PITC_000480	133	0.73	0.7	0	o
PITC_000260	259	0.77	0.77	0	o
PITC_045800	255	22.18	0	1	o211-233i
PITC_045340	1214	0.37	0.36	0	o
PITC_045440	281	16.75	16.75	0	o
PITC_054190	283	18.97	18.94	1	i7-26o
PITC_043340	432	0.07	0.07	0	o
PITC_042690	733	0.03	0	0	o
PITC_042860	497	1.89	0.15	0	o
PITC_043230	525	4.44	4.43	0	o
PITC_020770	109	8.85	5.37	0	o
PITC_020870	216	3.28	3.01	0	o
PITC_020910	531	0.04	0.02	0	o
PITC_021030	261	15.61	0.14	0	o
PITC_014890	244	0.96	0.96	0	o
PITC_015260	182	3.76	3.76	0	o
PITC_014640	275	13.07	13.07	0	o
PITC_014650	279	0.41	0.36	0	o
PITC_014840	293	6	0.76	0	o
PITC_015510	543	17.04	16.95	1	i9-28o
PITC_051810	307	8.15	0.36	0	o
PITC_052010	600	23.21	16.97	1	i13-32o
PITC_055670	214	0.22	0.22	0	o
PITC_065840	123	8.54	8.54	0	o
PITC_065970	584	10.15	10.04	0	o
PITC_066310	188	12.53	7.11	0	o
PITC_065670	385	0.03	0.02	0	o
PITC_080520	259	31.13	13.62	0	o
PITC_096580	367	0.07	0.06	0	o
PITC_096590	353	12.32	11.84	0	o
PITC_063140	340	20.77	20.76	1	i2-24o
PITC_063180	768	1.91	1.89	0	o
PITC_062580	1077	0.18	0.15	0	o
PITC_062780	173	17.44	16.34	1	i7-29o
PITC_051410	604	0.04	0.04	0	o
PITC_051450	95	0.15	0.15	0	o
PITC_051040	322	16.23	14.92	1	i7-29o
PITC_051140	307	5.54	2.52	0	o
PITC_051160	247	1.55	1.49	0	o
PITC_051240	595	1.72	1.58	0	o
PITC_044700	48	2.94	2.94	0	o
PITC_026990	715	0.06	0.06	0	o
PITC_027340	206	5.49	0.22	0	o
PITC_027370	637	17.1	0.16	1	o614-636i
PITC_027510	267	1.98	1.55	0	o
PITC_027540	644	0.83	0.83	0	o
PITC_027570	417	3.97	3.97	0	o
PITC_027600	454	17.73	0.16	1	o430-452i
PITC_027670	675	0.27	0.26	0	o
PITC_027840	86	19.49	19.48	1	i7-29o
PITC_027880	534	3.74	3.64	0	o
PITC_028310	267	6.22	5.8	0	o
PITC_028410	630	22.34	0.03	1	o213-235i
PITC_025880	833	15.18	0.1	0	o
PITC_026120	443	1.31	0.04	0	o
PITC_026540	448	32.26	10	1	o148-170i
PITC_026570	102	22.13	22.13	1	o5-27i
PITC_026680	138	3.38	3.24	0	o
PITC_075430	87	3.13	3.13	0	o
PITC_076000	732	0.68	0.05	0	o
PITC_050810	537	5.63	5.14	0	o
PITC_050830	329	6.99	6.97	0	o
PITC_050700	515	0.03	0.03	0	o
PITC_076240	300	0.93	0.92	0	o
PITC_075280	98	15.08	15.05	0	o
PITC_056490	329	0.64	0.64	0	o
PITC_056640	316	23.87	0.43	1	o211-233i
PITC_056950	572	13.72	0.35	0	o
PITC_056960	567	23.75	0.37	0	o
PITC_057230	441	14.81	14.8	0	o
PITC_057440	153	0.05	0.05	0	o
PITC_057670	362	12.34	0.12	0	o
PITC_062070	905	21.02	19.36	1	i7-29o
PITC_098090	462	34.34	1.21	1	o438-460i
PITC_098130	521	11.11	11.06	0	o
PITC_098140	210	8.36	5.12	0	o
PITC_098240	591	18.63	15.75	1	i7-29o
PITC_003620	272	19.03	0.4	1	o249-271i
PITC_003630	279	1.4	0.89	0	o
PITC_002940	380	1.64	1.61	0	o
PITC_003170	279	23.15	0.03	1	o215-237i
PITC_003180	225	5.41	3.9	0	o
PITC_003190	590	48.06	32.26	1	i7-29o
PITC_085860	195	0.01	0.01	0	o
PITC_086090	291	12.96	12.95	0	o
PITC_086320	1317	0.17	0.02	0	o
PITC_085430	800	2.8	0.1	0	o
PITC_085480	223	11.07	0.02	0	o
PITC_085750	151	1	1	0	o
PITC_055920	350	0.5	0.01	0	o
PITC_055930	194	0.01	0	0	o
PITC_048450	844	0.27	0	0	o
PITC_044130	80	0.11	0.11	0	o
PITC_038380	376	0.03	0.02	0	o
PITC_039390	325	0.22	0.22	0	o
PITC_039520	92	8.26	1.34	0	o
PITC_039590	553	0.08	0.07	0	o
PITC_034890	730	0.17	0.16	0	o
PITC_035080	521	0.74	0.7	0	o
PITC_035480	400	0.09	0.06	0	o
PITC_035580	925	0.49	0.31	0	o
PITC_035780	421	16.24	16.24	1	i3-22o
PITC_016360	144	0.65	0.65	0	o
PITC_016390	159	0	0	0	o
PITC_016540	317	23.97	1.46	1	o286-308i
PITC_016950	152	31.53	20.62	1	i5-27o
PITC_016970	654	13.79	13.71	0	o
PITC_016990	698	2.84	2.65	0	o
PITC_097200	592	17.5	17.42	1	i7-29o
PITC_097020	237	3.08	0.25	0	o
PITC_097040	653	17.21	17.17	1	i7-29o
PITC_097230	927	0.01	0	0	o
PITC_097320	398	19.77	7.52	0	o
PITC_097620	634	15.8	15.79	1	i7-25o
PITC_097870	367	0.43	0.26	0	o
PITC_097880	285	1.39	1.38	0	o
PITC_097980	113	1.39	1.39	0	o
PITC_021890	124	1.87	1.87	0	o
PITC_021930	272	13.94	0.19	0	o
PITC_022280	679	1.26	0.96	0	o
PITC_084650	264	31.21	13.94	0	o
PITC_084660	329	24.67	0.12	1	o265-287i
PITC_084670	557	5.71	5.67	0	o
PITC_084860	400	2.73	2.53	0	o
PITC_085140	427	1.65	1.49	0	o
PITC_038150	230	33.36	4.34	0	o
PITC_008470	219	8.46	8.13	0	o
PITC_008500	272	3.29	3.18	0	o
PITC_008610	496	0.94	0.92	0	o
PITC_008700	950	17.87	0.18	1	o919-938i
PITC_019220	610	23.02	0.07	1	o571-593i
PITC_019680	367	1.09	1.09	0	o
PITC_021530	590	1.93	1.9	0	o
PITC_099970	409	1.9	1.9	0	o
PITC_098940	598	33.1	10.76	1	o536-558i
PITC_099260	649	21.79	21.74	1	i7-29o
PITC_099270	949	0.58	0.57	0	o
PITC_098900	453	3.65	3.62	0	o
PITC_002220	594	10.53	8.86	0	o
PITC_002460	366	14.83	13.9	0	o
PITC_002540	366	22.55	0.02	1	o297-319i
PITC_002720	373	10.95	10.94	0	o
PITC_084130	354	0.09	0.09	0	o
PITC_082680	803	16.82	10.54	0	o
PITC_082700	155	13.45	13.45	0	o
PITC_082860	259	25.81	2.87	1	o166-188i
PITC_083050	103	17.69	0.29	0	o
PITC_083420	325	0	0	0	o
PITC_083520	673	22.02	21.75	1	i13-35o
PITC_083580	197	0.08	0.07	0	o
PITC_083710	344	19.32	19.32	1	i7-26o
PITC_083730	870	0.06	0.04	0	o
PITC_043670	1013	0.15	0.06	0	o
PITC_043760	257	0.12	0.12	0	o
PITC_043960	269	2.87	2.37	0	o
PITC_043990	535	0.43	0.38	0	o
PITC_044000	400	15.65	15.58	1	i5-24o
PITC_031420	655	0.28	0.28	0	o
PITC_031540	146	16.52	11.49	0	o
PITC_031550	663	14.87	14.85	1	i7-24o
PITC_031560	140	1.86	1.8	0	o
PITC_031800	585	1.12	1.11	0	o
PITC_032130	475	5.18	0.42	0	o
PITC_032140	902	0.18	0.17	0	o
PITC_032480	344	18.63	18.62	1	i7-26o
PITC_047360	832	19.88	0.34	1	o761-780i
PITC_047540	512	0.84	0.84	0	o
PITC_058150	210	13.78	13.76	0	o
PITC_058190	885	24.12	1.94	1	o799-821i
PITC_016140	342	23.82	0.83	1	o198-220i
PITC_010880	270	0.2	0.19	0	o
PITC_011180	506	0.41	0.37	0	o
PITC_001410	380	30.99	10.27	1	o115-137i
PITC_001000	121	1.44	1.39	0	o
PITC_001010	117	11.87	11.84	0	o
PITC_001070	207	21.77	10.94	0	o
PITC_001090	571	0.07	0.07	0	o
PITC_001710	47	17.59	17.59	1	i5-27o
PITC_081180	374	0.95	0.92	0	o
PITC_081420	489	1.5	1.49	0	o
PITC_081470	462	0.29	0.29	0	o
PITC_081540	387	0.99	0.88	0	o
PITC_081710	535	0.09	0.09	0	o
PITC_082290	238	3.9	3.85	0	o
PITC_082420	562	0.01	0	0	o
PITC_098570	452	17.41	12.94	0	o
PITC_050450	966	22.98	22.76	1	i7-29o
PITC_030310	393	1.08	1.06	0	o
PITC_030460	677	0.23	0.23	0	o
PITC_029730	463	0.01	0	0	o
PITC_052580	792	0.46	0.43	0	o
PITC_033610	1199	27.17	1.83	1	o1130-1152i
PITC_032670	300	2.11	2.1	0	o
PITC_032790	487	0.04	0	0	o
PITC_032800	398	0.07	0	0	o
PITC_032960	222	5.25	0.52	0	o
PITC_033010	171	4.15	4.14	0	o
PITC_033020	70	0.04	0.04	0	o
PITC_033320	530	1.38	0.22	0	o
PITC_033370	121	6.04	6.04	0	o
PITC_039840	357	0.38	0.36	0	o
PITC_058660	239	7.87	1.2	0	o
PITC_058750	435	0.56	0.05	0	o
PITC_058760	386	0.14	0.13	0	o
PITC_011380	372	36.59	12.72	1	o304-326i
PITC_011390	420	1.35	0.67	0	o
PITC_011500	758	2.61	2.61	0	o
PITC_011520	454	0.07	0.07	0	o
PITC_011590	265	0.91	0.9	0	o
PITC_011640	220	0.04	0.04	0	o
PITC_011860	635	1.71	1.67	0	o
PITC_006040	669	0.99	0.95	0	o
PITC_006370	355	0.05	0.04	0	o
PITC_006480	407	11.64	11.64	0	o
PITC_099400	174	4.67	4.67	0	o
PITC_050160	210	18.78	0.59	1	o187-209i
PITC_050230	482	32.93	0.37	1	o434-456i
PITC_036740	324	36	20.14	1	i5-27o
PITC_036830	88	1.26	1.26	0	o
PITC_036940	198	6.6	1.07	0	o
PITC_037150	57	9.45	9.45	0	o
PITC_037300	401	0.06	0.05	0	o
PITC_037310	546	0.04	0.04	0	o
PITC_037370	324	6.51	6.48	0	o
PITC_037450	706	0.12	0.08	0	o
PITC_018460	193	1.14	1.14	0	o
PITC_017840	217	0.36	0.2	0	o
PITC_017920	83	0.58	0.38	0	o
PITC_018240	393	0.6	0.54	0	o
PITC_018390	170	1.13	1.13	0	o
PITC_072950	68	14.79	14.79	0	o
PITC_072960	276	11.99	11.89	0	o
PITC_088730	263	10.64	0.09	0	o
PITC_088880	177	0.25	0.2	0	o
PITC_088890	759	16.06	16.01	1	i2-21o
PITC_088910	491	30.01	13.58	0	o
PITC_089060	54	18.84	18.84	1	i7-29o
PITC_088030	489	13.04	13.04	0	o
PITC_088100	471	15.41	4.1	0	o
PITC_088430	680	1.14	0.97	0	o
PITC_088480	270	26.83	10.06	1	o250-269i
PITC_088530	379	9.46	9.45	0	o
PITC_091500	1008	1.91	1.72	0	o
PITC_091550	252	0.2	0.2	0	o
PITC_091610	524	1.46	1.46	0	o
PITC_090220	162	11.68	11.67	0	o
PITC_090460	591	0.01	0	0	o
PITC_090620	291	0.08	0.08	0	o
PITC_090650	276	27.77	16.16	0	o
PITC_090860	1074	0.14	0.12	0	o
PITC_090980	539	13.68	12.96	0	o
PITC_089810	183	0.45	0.38	0	o
PITC_089960	384	29.31	6.67	1	o162-184i
PITC_089400	352	0.13	0.12	0	o
PITC_089450	942	47.24	20.06	1	i9-31o
PITC_005000	368	2.44	2.43	0	o
PITC_005070	118	0.34	0.34	0	o
PITC_005120	209	2.16	0.02	0	o
PITC_004530	720	22.22	0.34	1	o656-678i
PITC_004670	147	15.71	15.71	1	o4-23i
PITC_003820	246	0.07	0.06	0	o
PITC_003910	248	25.28	3.14	1	o204-226i
PITC_004030	529	0.8	0.79	0	o
PITC_005620	397	22.28	2.06	1	o309-326i
PITC_005720	1220	1.06	1.05	0	o
PITC_005760	176	0.21	0.21	0	o
PITC_024390	84	0.13	0.13	0	o
PITC_023520	879	21.05	15.69	0	o
PITC_023570	132	22.53	7.41	0	o
PITC_024260	461	1.15	0.12	0	o
PITC_023190	654	17.94	0.75	0	o
PITC_023260	489	5.42	5.4	0	o
PITC_023330	43	22.41	22.41	1	i7-29o
PITC_023380	739	0.16	0	0	o
PITC_023450	191	2.38	2.38	0	o
PITC_092260	131	2.84	2.83	0	o
PITC_092430	358	0.36	0.36	0	o
PITC_092670	503	2.12	2.1	0	o
PITC_055290	541	10.58	10.04	0	o
PITC_055330	670	0.17	0.15	0	o
PITC_040200	633	0.89	0.35	0	o
PITC_040220	429	0.47	0.47	0	o
PITC_040280	491	0.44	0.42	0	o
PITC_040360	165	7.66	7.66	0	o
PITC_047660	379	0.73	0.72	0	o
PITC_047900	129	0.62	0.62	0	o
PITC_037770	271	0.27	0.05	0	o
PITC_037850	568	0.01	0.01	0	o
PITC_038090	153	1.19	1.19	0	o
PITC_037570	102	6.15	4.58	0	o
PITC_037640	199	3.11	1.74	0	o
PITC_037670	200	21.78	9.6	0	o
PITC_074500	375	0.01	0.01	0	o
PITC_074620	202	0.52	0.52	0	o
PITC_074810	237	0.44	0.26	0	o
PITC_010680	1497	16.02	14.13	0	o
PITC_010090	331	36.63	22.73	1	i12-34o
PITC_010150	190	0.15	0.13	0	o
PITC_010300	460	58.4	11.73	1	o437-459i
PITC_010310	1138	15	2.59	0	o
PITC_010620	145	10.37	10.37	0	o
PITC_010520	245	1.16	0.64	0	o
PITC_087680	250	0.11	0.04	0	o
PITC_061260	399	0.08	0.07	0	o
PITC_061290	275	0.92	0.91	0	o
PITC_060130	146	1.05	1.05	0	o
PITC_060430	311	1.11	1.1	0	o
PITC_060550	512	0.82	0.82	0	o
PITC_060700	336	1.7	1.69	0	o
PITC_060810	74	28.99	24.31	1	i44-66o
PITC_025820	532	0.13	0.12	0	o
PITC_024820	289	17.1	15.16	0	o
PITC_024920	820	0.26	0.23	0	o
PITC_025150	394	31.37	4.78	1	o311-333i
PITC_025540	784	2.54	2.48	0	o
PITC_025720	323	0.09	0.09	0	o
PITC_025780	637	1.12	0.67	0	o
PITC_040650	322	26.12	3.4	1	o251-273i
PITC_040790	388	1.46	1.16	0	o
PITC_040800	995	18.4	18.4	1	i5-27o
PITC_041180	363	1.15	1.15	0	o
PITC_041510	201	2.17	2.17	0	o
PITC_034530	387	19.23	19.18	1	i7-24o
PITC_034060	379	0.54	0.53	0	o
PITC_034150	352	6.71	6.61	0	o
PITC_034160	377	1.96	1.95	0	o
PITC_034170	584	0.1	0.01	0	o
PITC_034220	191	24.13	19.91	1	i5-27o
PITC_035980	120	30.19	8.4	1	i93-115o
PITC_059180	279	3.79	3.2	0	o
PITC_068410	600	20.68	20.61	1	i7-29o
PITC_068560	666	3.24	2.1	0	o
PITC_068580	103	1.16	1.16	0	o
PITC_068590	243	0.45	0.44	0	o
PITC_068040	241	0.11	0.1	0	o
PITC_067710	255	2.4	2.22	0	o

## Sheet: Proteins with no harbor glycoph
Proteins with no harbor glycophosphatidylinositol anchor motifs by PredGPI analysis
Gene name	omega-site position	Specificity
PITC_082680	783	0.988
PITC_039840	335	0.988
PITC_074620	176	0.988
PITC_093630	262	0.986
PITC_015600	139	0.986
PITC_052210	424	0.985
PITC_014210	580	0.985
PITC_065670	362	0.985
PITC_016540	286	0.985
PITC_087410	280	0.979
PITC_094000	363	0.979
PITC_052710	490	0.974
PITC_048860	294	0.974
PITC_078300	173	0.974
PITC_026990	693	0.974
PITC_002220	569	0.964
PITC_083580	172	0.964
PITC_024260	436	0.964
PITC_037670	177	0.964
PITC_047540	492	0.957
PITC_058150	187	0.957
PITC_003910	228	0.957
PITC_005760	152	0.957
PITC_051810	282	0.95
PITC_016990	667	0.95
PITC_084670	536	0.95
PITC_098900	428	0.95
PITC_031560	115	0.95
PITC_048840	175	0.94
PITC_045340	1185	0.94
PITC_050830	307	0.94
PITC_031540	123	0.94
PITC_013600	176	0.926
PITC_008130	471	0.926
PITC_029460	69	0.926
PITC_028700	376	0.926
PITC_045440	260	0.926
PITC_065970	562	0.926
PITC_082860	234	0.926
PITC_081540	364	0.926
PITC_088530	358	0.926
PITC_086320	1295	0.909
PITC_008610	474	0.909
PITC_030460	655	0.909
PITC_022510	108	0.891
PITC_041710	436	0.891
PITC_064490	475	0.891
PITC_071370	504	0.891
PITC_071470	385	0.891
PITC_035780	401	0.891
PITC_043670	990	0.891
PITC_058190	860	0.891
PITC_005620	377	0.891
PITC_041510	181	0.891
PITC_046090	354	0.871
PITC_096410	245	0.871
PITC_037300	381	0.871
PITC_023520	857	0.871
PITC_061290	252	0.871
PITC_024920	797	0.871
PITC_040800	975	0.871
PITC_046120	465	0.846
PITC_053740	30	0.846
PITC_000260	234	0.846
PITC_055670	192	0.846
PITC_043960	247	0.846
PITC_009100	542	0.818
PITC_058760	366	0.818
PITC_072960	251	0.818
PITC_066840	241	0.784
PITC_038640	368	0.784
PITC_094180	149	0.784
PITC_077450	373	0.784
PITC_097620	609	0.784
PITC_011640	200	0.784
PITC_000990	73	0.748
PITC_048740	590	0.748
PITC_070410	30	0.748
PITC_052010	580	0.748
PITC_056640	291	0.748
PITC_056960	542	0.748
PITC_019220	590	0.748
PITC_032800	377	0.748
PITC_006480	385	0.748
PITC_037150	34	0.748
PITC_090460	569	0.748
PITC_089960	363	0.748
PITC_034530	365	0.748
PITC_067290	158	0.712
PITC_054190	263	0.712
PITC_096580	347	0.712
PITC_027840	64	0.712
PITC_056490	309	0.712
PITC_086090	271	0.712
PITC_039590	532	0.712
PITC_098940	573	0.712
PITC_031800	565	0.712
PITC_023380	717	0.712
PITC_034160	354	0.712
PITC_049680	101	0.677
PITC_079440	483	0.677
PITC_018710	509	0.677
PITC_017330	95	0.677
PITC_020770	89	0.677
PITC_062780	149	0.677
PITC_085860	175	0.677
PITC_011180	481	0.677
PITC_058750	415	0.677
PITC_011380	352	0.677
PITC_061260	374	0.677
PITC_042030	462	0.64
PITC_013870	581	0.64
PITC_014620	17	0.64
PITC_051240	575	0.64
PITC_056950	551	0.64
PITC_097200	561	0.64
PITC_083730	842	0.64
PITC_050230	458	0.64
PITC_004530	698	0.64
PITC_068040	218	0.64
PITC_042230	283	0.606
PITC_009110	606	0.606
PITC_064500	351	0.606
PITC_071210	66	0.606
PITC_000320	624	0.606
PITC_042860	477	0.606
PITC_043230	505	0.606
PITC_048450	824	0.606
PITC_016360	119	0.606
PITC_083420	302	0.606
PITC_088430	659	0.606
PITC_005000	348	0.606
PITC_060430	291	0.606
PITC_012790	265	0.572
PITC_012850	787	0.572
PITC_022400	186	0.572
PITC_040910	581	0.572
PITC_020460	1261	0.572
PITC_020570	92	0.572
PITC_078120	539	0.572
PITC_078700	403	0.572
PITC_045800	235	0.572
PITC_065840	100	0.572
PITC_001090	546	0.572
PITC_090220	136	0.572
PITC_060550	492	0.572
PITC_070660	363	0.537
PITC_076620	219	0.537
PITC_014640	255	0.537
PITC_080520	239	0.537
PITC_051160	223	0.537
PITC_026540	428	0.537
PITC_038380	356	0.537
PITC_001000	101	0.537
PITC_081180	350	0.537
PITC_030310	368	0.537
PITC_033370	101	0.537
PITC_088880	146	0.537
PITC_091500	979	0.537
PITC_034170	560	0.537
PITC_054870	514	0.507
PITC_020910	509	0.507
PITC_008470	198	0.507
PITC_031420	631	0.507
PITC_090620	264	0.507
PITC_037770	251	0.507
PITC_025150	374	0.507
PITC_015840	581	0.478
PITC_079570	662	0.478
PITC_053900	642	0.478
PITC_070650	281	0.478
PITC_014290	97	0.478
PITC_026570	82	0.478
PITC_003190	569	0.478
PITC_022280	658	0.478
PITC_081470	438	0.478
PITC_010680	1477	0.478
PITC_034150	327	0.478
PITC_007580	475	0.452
PITC_076840	311	0.452
PITC_014180	140	0.452
PITC_014450	105	0.452
PITC_051140	287	0.452
PITC_075430	67	0.452
PITC_057440	128	0.452
PITC_082700	135	0.452
PITC_016140	318	0.452
PITC_088910	467	0.452
PITC_089450	922	0.452
PITC_024390	64	0.452
PITC_037850	548	0.452
PITC_074500	355	0.452
PITC_010150	159	0.452
PITC_068410	578	0.452
PITC_068560	644	0.452
PITC_007870	388	0.425
PITC_056180	356	0.425
PITC_000350	74	0.425
PITC_027540	623	0.425
PITC_075280	77	0.425
PITC_099970	384	0.425
PITC_002540	346	0.425
PITC_044000	378	0.425
PITC_001410	355	0.425
PITC_081420	469	0.425
PITC_011590	244	0.425
PITC_091550	224	0.425
PITC_024820	268	0.425
PITC_015820	103	0.396
PITC_020300	832	0.396
PITC_094920	97	0.396
PITC_095370	85	0.396
PITC_098130	496	0.396
PITC_011520	434	0.396
PITC_004670	123	0.396
PITC_074810	215	0.396
PITC_053310	566	0.373
PITC_085430	777	0.373
PITC_084660	307	0.373
PITC_021530	562	0.373
PITC_083710	320	0.373
PITC_082420	542	0.373
PITC_011860	613	0.373
PITC_099400	151	0.373
PITC_017920	59	0.373
PITC_010310	1113	0.373
PITC_025820	506	0.373
PITC_008000	215	0.348
PITC_021440	297	0.348
PITC_046060	300	0.348
PITC_055930	170	0.348
PITC_008700	925	0.348
PITC_019680	347	0.348
PITC_099270	927	0.348
PITC_043760	236	0.348
PITC_018460	172	0.348
PITC_023190	623	0.348
PITC_025720	297	0.348
PITC_050050	300	0.325
PITC_067260	1651	0.325
PITC_079910	490	0.325
PITC_027880	512	0.325
PITC_050700	495	0.325
PITC_076240	275	0.325
PITC_003170	259	0.325
PITC_039390	302	0.325
PITC_038150	209	0.325
PITC_032480	324	0.325
PITC_055290	521	0.325
PITC_000420	72	0.302
PITC_015510	521	0.302
PITC_028410	607	0.302
PITC_011500	732	0.302
PITC_055330	647	0.302
PITC_013620	177	0.28
PITC_087530	87	0.28
PITC_014370	393	0.28
PITC_057230	417	0.28
PITC_035480	380	0.28
PITC_097880	265	0.28
PITC_021890	104	0.28
PITC_029730	442	0.28
PITC_088030	463	0.28
PITC_089400	329	0.28
PITC_050070	272	0.259
PITC_052090	313	0.259
PITC_020870	196	0.259
PITC_027570	396	0.259
PITC_016390	138	0.259
PITC_097870	342	0.259
PITC_033010	151	0.259
PITC_006370	332	0.259
PITC_040200	612	0.259
PITC_012160	441	0.244
PITC_076880	96	0.244
PITC_014890	224	0.244
PITC_050810	514	0.244
PITC_043990	511	0.244
PITC_081710	510	0.244
PITC_032670	278	0.244
PITC_005070	98	0.244
PITC_038090	128	0.244
PITC_060130	126	0.244
PITC_025540	763	0.244
PITC_041180	341	0.244
PITC_054390	151	0.227
PITC_001010	92	0.227
PITC_032790	466	0.227
PITC_072950	45	0.227
PITC_023260	458	0.227
PITC_040360	141	0.227
PITC_097040	632	0.211
PITC_083520	653	0.211
PITC_010620	120	0.211
PITC_049940	269	0.193
PITC_070670	241	0.193
PITC_044700	17	0.193
PITC_085750	131	0.193
PITC_099260	625	0.193
PITC_010880	245	0.193
PITC_033610	1175	0.193
PITC_033020	45	0.193
PITC_044900	702	0.176
PITC_085140	407	0.176
PITC_002720	348	0.176
PITC_047360	810	0.176
PITC_036830	65	0.176
PITC_089060	30	0.176
PITC_049080	487	0.16
PITC_007540	386	0.16
PITC_097230	904	0.16
PITC_090980	515	0.16
PITC_092260	102	0.16
PITC_040220	404	0.16
PITC_040650	299	0.16
PITC_068590	218	0.16
PITC_007270	536	0.145
PITC_020610	229	0.145
PITC_065050	71	0.145
PITC_043340	408	0.145
PITC_063180	743	0.145
PITC_027670	654	0.145
PITC_050450	941	0.145
PITC_091610	504	0.145
PITC_003820	224	0.145
PITC_068580	78	0.145
PITC_005720	1195	0.133
PITC_087680	227	0.133
PITC_060810	54	0.133
PITC_032140	880	0.121
PITC_052580	767	0.121
PITC_067270	256	0.11
PITC_076790	832	0.11
PITC_042690	712	0.11
PITC_034890	705	0.11
PITC_031550	638	0.11
PITC_018240	363	0.11
PITC_004030	509	0.11
PITC_092670	479	0.11
PITC_015260	162	0.101
PITC_051450	73	0.101
PITC_055920	330	0.101
PITC_097980	93	0.101
PITC_092430	338	0.101
PITC_071610	200	0.091
PITC_084860	376	0.091
PITC_052880	31	0.081
PITC_044130	58	0.081
PITC_084130	332	0.081
PITC_023450	166	0.081
PITC_016970	634	0.073
PITC_088890	739	0.073
PITC_040280	466	0.073
PITC_047900	109	0.073
PITC_062580	1057	0.063
PITC_035080	496	0.063
PITC_079810	250	0.058
PITC_037310	526	0.058
PITC_000480	104	0.04
PITC_002940	357	0.04
PITC_001710	25	0.04
PITC_047660	355	0.04
PITC_007010	391	0.025
PITC_053940	365	0.025
PITC_066850	672	0.022
PITC_070510	285	0.022
PITC_028310	241	0.022
PITC_023330	18	0.02
PITC_039520	61	0.017
PITC_002460	346	0.017
PITC_016950	129	0.015
PITC_018390	148	0.015
PITC_037450	683	0.011
PITC_079760	174	0.007
PITC_097020	212	0.001
