# Supplementary material for: Identification of Pathogenicity-Related Effector Proteins and the Role of Piwsc1 in the Virulence of Penicillium italicum on Citrus Fruits
Source: J Fungi (Basel). 2022 Jun 20;8(6):646. doi: 10.3390/jof8060646 (PMC9224591; doi:10.3390/jof8060646)
Supplement: Supplementary file 1 [file jof-08-00646-s001.zip › jof-1709786-supplementary/Supplementary data/Table S4. Annotation of secreted proteins in carbohydrate-active enzymes (CAZymes).xlsx]

## Sheet: Tabelle1
Table S4. Annotation of secreted proteins in carbohydrate-active enzymes (CAZymes).
Gene name	Function annotation	CAZymes subfamilies
PITC_097200	Multicopper oxidase, type 1	AA1
PITC_055330	Multicopper oxidase, type 2	AA1
PITC_019220	Multicopper oxidase, type 3	AA1
PITC_040910	Multicopper oxidase, type 3	AA1
PITC_018240	hypothetical protein PITC_018240	AA11
PITC_053310	Glucose-methanol-choline oxidoreductase, C-terminal	AA3
PITC_015840	Glucose-methanol-choline oxidoreductase	AA3
PITC_020910	FAD linked oxidase, N-terminal	AA7
PITC_056950	FAD linked oxidase, N-terminal	AA7
PITC_078120	FAD linked oxidase, N-terminal	AA7
PITC_082420	FAD linked oxidase, N-terminal	AA7
PITC_031800	FAD linked oxidase, N-terminal	AA7
PITC_040200	FAD linked oxidase, N-terminal	AA7
PITC_042860	FAD linked oxidase, N-terminal	AA7
PITC_092670	FAD linked oxidase, N-terminal	AA7
PITC_052710	FAD linked oxidase, N-terminal	AA7
PITC_097870	Glycoside hydrolase, family 61	AA9
PITC_057230	Glycoside hydrolase, family 61	AA9
PITC_082680	Heterokaryon incompatibility Het-C	CBM12
PITC_023520	Heterokaryon incompatibility Het-C	CBM12
PITC_081710	Peptidoglycan-binding Lysin subgroup	CBM18+CBM50
PITC_088530	Chitin-binding, type 1	CBM18+CBM50
PITC_041180	Peptidoglycan-binding Lysin subgroup	CBM18+CBM50
PITC_010150	hypothetical protein PITC_010150	CBM52
PITC_078700	Barwin-related endoglucanase	CBM63
PITC_034890	hypothetical protein PITC_034890	CE1
PITC_035480	Esterase, SGNH hydrolase-type, subgroup	CE2
PITC_040280	Glycoside hydrolase/deacetylase, beta/alpha-barrel	CE4
PITC_044900	Glycoside hydrolase/deacetylase, beta/alpha-barrel	CE4
PITC_037670	Cutinase	CE5
PITC_081540	Pectinesterase, catalytic	CE8
PITC_084860	Glycoside hydrolase, superfamily	GH10
PITC_020870	Concanavalin A-like lectin/glucanases superfamily	GH11
PITC_020610	Glycoside hydrolase, family 12	GH12
PITC_003820	Glycoside hydrolase, family 12	GH12
PITC_018710	Six-hairpin glycosidase	GH125
PITC_011590	hypothetical protein PITC_011590	GH131
PITC_096410	Spherulation-specific family 4	GH135
PITC_037310	Fibronectin, type III	GH135
PITC_009110	Six-hairpin glycosidase	GH15
PITC_046090	Concanavalin A-like lectin/glucanase, subgroup	GH16
PITC_002540	Concanavalin A-like lectin/glucanases superfamily	GH16
PITC_084130	Concanavalin A-like lectin/glucanases superfamily	GH16
PITC_011380	Concanavalin A-like lectin/glucanase, subgroup	GH16
PITC_094000	Glycoside hydrolase, superfamily	GH17
PITC_048860	Glycoside hydrolase, superfamily	GH17
PITC_040220	Glycoside hydrolase, superfamily	GH18
PITC_032670	Glycoside hydrolase, superfamily	GH18
PITC_049080	Glycoside hydrolase, superfamily	GH18
PITC_085140	Glycoside hydrolase, superfamily	GH18
PITC_099270	Glycoside hydrolase, superfamily	GH2
PITC_027540	Glycoside hydrolase, family 2, N-terminal	GH2
PITC_037450	Beta-hexosaminidase subunit alpha/beta	GH20
PITC_051240	Beta-hexosaminidase subunit alpha/beta	GH20
PITC_081420	Glycoside hydrolase, family 28	GH28
PITC_005000	Glycoside hydrolase, family 28	GH28
PITC_081180	Glycoside hydrolase, family 28	GH28
PITC_098900	Glycoside hydrolase, family 28	GH28
PITC_058750	Glycoside hydrolase, family 28	GH28
PITC_024920	Glycoside hydrolase, superfamily	GH3
PITC_025540	Glycoside hydrolase, superfamily	GH3
PITC_083730	Glycoside hydrolase family 3	GH3
PITC_032790	Glycoside hydrolase, family 30	GH30
PITC_032140	Glycoside hydrolase, family 31	GH31
PITC_011500	Glycoside hydrolase, family 31	GH31
PITC_079570	Glycoside hydrolase, family 32	GH32
PITC_043670	Glycoside hydrolase, family 35	GH35
PITC_091500	Glycoside hydrolase, family 35	GH35
PITC_083420	Glycoside hydrolase, family 43	GH43
PITC_047540	Glycoside hydrolase, family 47	GH47
PITC_021530	Glycoside hydrolase, superfamily	GH5
PITC_044000	Glycoside hydrolase, superfamily	GH5
PITC_043340	Glycoside hydrolase, superfamily	GH5
PITC_027570	Glycoside hydrolase, superfamily	GH5
PITC_011860	Glycoside hydrolase, superfamily	GH51
PITC_000320	Glycoside hydrolase, superfamily	GH51
PITC_089400	Glycoside hydrolase, superfamily	GH53
PITC_011180	Concanavalin A-like lectin/glucanase, subgroup	GH54
PITC_050450	Pectin lyase fold/virulence factor	GH55
PITC_067260	Pectin lyase fold/virulence factor	GH55
PITC_085430	Pectin lyase fold/virulence factor	GH55
PITC_043990	Concanavalin A-like lectin/glucanases superfamily	GH7
PITC_076620	Peptidase S8/S53, subtilisin/kexin/sedolisin	GH71
PITC_056960	Glycoside hydrolase, family 71	GH71
PITC_045340	Glycoside hydrolase, family 71	GH71
PITC_088030	Glycoside hydrolase, family 71	GH71
PITC_098130	Glycoside hydrolase, family 71	GH71
PITC_076240	Fungal chitosanase	GH75
PITC_024260	Six-hairpin glycosidase	GH76
PITC_088430	Bacterial alpha-L-rhamnosidase	GH78
PITC_020300	Glycoside hydrolase, family 81	GH81
PITC_099260	Glycoside hydrolase, superfamily	GH84
PITC_052580	Glycosyl hydrolase family 92	GH92
PITC_048450	Glycosyl hydrolase family 92	GH92
PITC_015510	Prenylcysteine oxidase	GT1
PITC_047360	Tetratricopeptide-like helical	GT1
PITC_034530	Glycosyl transferase, family 15	GT15
PITC_077450	Glycosyl transferase, family 15	GT15
PITC_070660	hypothetical protein PITC_070660	GT25
PITC_032800	hypothetical protein PITC_032800	GT32
PITC_083710	hypothetical protein PITC_083710	GT32
PITC_032480	hypothetical protein PITC_032480	GT8
PITC_052010	Lipopolysaccharide-modifying protein	GT90
PITC_034160	Pectin lyase fold/virulence factor	PL1
PITC_002720	Pectin lyase fold/virulence factor	PL1
PITC_000260	Polysaccharide lyase	PL20
PITC_097230	hypothetical protein PITC_097230	PL26
PITC_068040	Pectate lyase, catalytic	PL3
PITC_031550	Glycoside hydrolase-type carbohydrate-binding	PL4
