# Supplementary material for: Identification of Pathogenicity-Related Effector Proteins and the Role of Piwsc1 in the Virulence of Penicillium italicum on Citrus Fruits
Source: J Fungi (Basel). 2022 Jun 20;8(6):646. doi: 10.3390/jof8060646 (PMC9224591; doi:10.3390/jof8060646)
Supplement: Supplementary file 1 [file jof-08-00646-s001.zip › jof-1709786-supplementary/Supplementary data/Table S5. FPKM values of 375 secreted proteins in RNA-Seq.xlsx]

## Sheet: FPKM values of 375 secreted pro
Table S5. FPKM values of 375 secreted proteins in RNA-Seq
Gene name	WT_1 FPKM	WT_2 FPKM	WT_3 FPKM	Average FPKM
PITC_000260	0.93	0.4	1.28	0.87
PITC_000320	1.89	2.25	3.63	2.59
PITC_000350	-	-	-	-
PITC_000420	7.17	6.78	4.92	6.29
PITC_000480	619.55	827.96	457.81	635.107
PITC_000990	13.34	19.5	6.62	13.1533
PITC_001000	38.99	187.44	154.05	126.827
PITC_001010	167.56	584.21	535.98	429.25
PITC_001090	21.35	22.24	40.82	28.1367
PITC_001410	7.71	4.53	15.66	9.3
PITC_001710	-	-	-	-
PITC_002220	0.31	0.32	0.65	0.426667
PITC_002460	35.68	52.01	61.58	49.7567
PITC_002540	29.59	28.36	26.94	28.2967
PITC_002720	59.64	30.69	24.44	38.2567
PITC_002940	26.58	68.46	68.28	54.44
PITC_003170	0.36	1.11	0.35	0.606667
PITC_003190	0	0	0.05	0.0166667
PITC_003820	49.93	54.95	46.88	50.5867
PITC_003910	153	224.39	234.78	204.057
PITC_004030	0.64	1.39	1.25	1.09333
PITC_004530	212.8	244.52	263.86	240.393
PITC_004670	2.78	9.4	8.27	6.81667
PITC_005000	2423.56	1584.56	1379.92	1796.01
PITC_005070	0	0	0	0
PITC_005620	28.11	29.29	29.8	29.0667
PITC_005720	-	-	-	-
PITC_005760	114.46	265.51	284.93	221.633
PITC_006370	118.53	106.16	73.68	99.4567
PITC_006480	27.88	24.39	25.19	25.82
PITC_007010	112.41	136.32	146.54	131.757
PITC_007270	234.44	169.67	224.12	209.41
PITC_007540	106.42	159.25	39.21	101.627
PITC_007580	296.96	167.69	456.05	306.9
PITC_007870	8.59	11.08	39.88	19.85
PITC_008000	14.66	29.68	30.52	24.9533
PITC_008130	180.54	131.29	149.52	153.783
PITC_008470	32.49	32.45	52.31	39.0833
PITC_008610	1144.44	900.97	1198.11	1081.17
PITC_008700	47.47	29.2	39.44	38.7033
PITC_009100	3.26	2.75	3.48	3.16333
PITC_009110	51.25	32.79	18.07	34.0367
PITC_010150	145.45	157.11	170.39	157.65
PITC_010310	31.83	30.84	30.78	31.15
PITC_010620	-	-	-	-
PITC_010680	13.01	16.96	26.53	18.8333
PITC_010880	3.02	3.08	4.39	3.49667
PITC_011180	90.9	65.65	29.22	61.9233
PITC_011380	107.51	84.08	88.58	93.39
PITC_011500	30.46	26.07	7.91	21.48
PITC_011520	6.59	6.78	11.15	8.17333
PITC_011590	3.75	4.95	5.78	4.82667
PITC_011640	52.16	113.97	72.72	79.6167
PITC_011860	1.2	1.94	2.33	1.82333
PITC_012160	289.87	344.86	635.37	423.367
PITC_012790	86.44	56.02	54.06	65.5067
PITC_012850	6.96	6.13	11.42	8.17
PITC_013600	24	55.94	57.88	45.94
PITC_013620	306.96	407.54	451.78	388.76
PITC_013870	59.03	49.25	52.74	53.6733
PITC_014180	2013.32	3379.66	1314.66	2235.88
PITC_014210	738.52	474.24	455.6	556.12
PITC_014290	141.16	192.74	228	187.3
PITC_014370	57.78	35.63	61.73	51.7133
PITC_014450	75.58	225.19	211.97	170.913
PITC_014620	-	-	-	-
PITC_014640	0.37	0.38	0.95	0.566667
PITC_014890	28.78	97.93	51.34	59.35
PITC_015260	158.28	137.24	73.57	123.03
PITC_015510	59.16	56.71	68.67	61.5133
PITC_015600	537.99	1363.9	1447.31	1116.4
PITC_015820	72.05	127.44	112.06	103.85
PITC_015840	0.4	0.98	0.88	0.753333
PITC_016140	0.38	0.39	0.65	0.473333
PITC_016360	4.94	17.49	26.26	16.23
PITC_016390	0.5	1.24	5.02	2.25333
PITC_016540	236.7	161.39	178.76	192.283
PITC_016950	1086.96	2130.82	1669.37	1629.05
PITC_016970	0	0.29	0.05	0.113333
PITC_016990	1.04	0.81	0.25	0.7
PITC_017330	-	-	-	-
PITC_017920	-	-	-	-
PITC_018240	29	42.92	50.82	40.9133
PITC_018390	-	-	-	-
PITC_018460	-	-	-	-
PITC_018710	8.7	8.79	11.3	9.59667
PITC_019220	30.76	22.12	24.77	25.8833
PITC_019680	265.21	285.99	280.18	277.127
PITC_020300	18.38	16.66	17.38	17.4733
PITC_020460	11.55	13.39	14.55	13.1633
PITC_020570	650.53	562.26	607.91	606.9
PITC_020610	1316.71	1329.04	897.52	1181.09
PITC_020770	1.32	3.41	3.77	2.83333
PITC_020870	176.72	227.75	128.82	177.763
PITC_020910	0.35	0.84	0.51	0.566667
PITC_021440	12.73	14.93	14.92	14.1933
PITC_021530	0.1	0.16	0.1	0.12
PITC_021890	1.07	0	0	0.356667
PITC_022280	1.21	1.66	7.12	3.33
PITC_022400	-	-	-	-
PITC_022510	-	-	-	-
PITC_023190	244.74	275.17	281.16	267.023
PITC_023260	2.62	3.35	2.41	2.79333
PITC_023330	-	-	-	-
PITC_023380	86	93.09	83.92	87.67
PITC_023450	0.19	0	0	0.0633333
PITC_023520	39.88	30.05	41.15	37.0267
PITC_024260	136.79	139.04	158.99	144.94
PITC_024390	3.45	1.96	3.94	3.11667
PITC_024820	7.51	7.04	5.67	6.74
PITC_024920	0.15	0.11	0.07	0.11
PITC_025150	104.39	55.15	69.41	76.3167
PITC_025540	1.69	1.07	1.79	1.51667
PITC_025720	30.48	39.28	69.13	46.2967
PITC_025820	18.98	20.05	21.39	20.14
PITC_026540	0.28	0.65	0.41	0.446667
PITC_026570	71.7	127.55	175.3	124.85
PITC_026990	28.48	24.76	31.94	28.3933
PITC_027540	2.46	2.64	2.57	2.55667
PITC_027570	3.2	10.89	7.97	7.35333
PITC_027670	1.89	2.14	4.5	2.84333
PITC_027840	-	-	-	-
PITC_027880	37.75	37.42	44.58	39.9167
PITC_028310	1.79	6.12	5.68	4.53
PITC_028410	7.17	6.56	5.41	6.38
PITC_028700	22.65	27.56	27.85	26.02
PITC_029460	-	-	-	-
PITC_029730	16.35	15.85	16.04	16.08
PITC_030310	23.76	22.03	21.84	22.5433
PITC_030460	0.04	0.19	0.09	0.106667
PITC_031420	-	-	-	-
PITC_031540	53.95	58.38	56.96	56.43
PITC_031550	0.23	0.14	0.31	0.226667
PITC_031560	13.71	16.56	6.3	12.19
PITC_031800	0.05	0	0.1	0.05
PITC_032140	2.22	3.01	2.99	2.74
PITC_032480	8.44	9.52	6.79	8.25
PITC_032670	6	3.41	1.83	3.74667
PITC_032790	85.32	103.39	60.31	83.0067
PITC_032800	0.08	0	0.23	0.103333
PITC_033010	470.58	414.05	654.19	512.94
PITC_033020	6.24	7.11	6.41	6.58667
PITC_033370	1.11	0.73	0.36	0.733333
PITC_033610	22.73	17.09	15.58	18.4667
PITC_034150	0.18	0.09	0	0.09
PITC_034160	3101.95	2662.28	2055.4	2606.54
PITC_034170	41.4	29.69	27.85	32.98
PITC_034530	75.19	68.69	64	69.2933
PITC_034890	0.12	0.17	0.2	0.163333
PITC_035080	45.81	34.2	43.31	41.1067
PITC_035480	55.08	76.67	97.85	76.5333
PITC_035780	56.18	62.56	62.03	60.2567
PITC_036830	0.98	3.56	4.09	2.87667
PITC_037150	-	-	-	-
PITC_037300	50.1	37.88	31.86	39.9467
PITC_037310	7.7	8.17	5.05	6.97333
PITC_037450	0.9	1.51	1.54	1.31667
PITC_037670	0.18	0.55	0.18	0.303333
PITC_037770	0	0.13	0	0.0433333
PITC_037850	142.28	183.84	219.17	181.763
PITC_038090	1.05	3.93	4.29	3.09
PITC_038150	0	0.31	0	0.103333
PITC_038380	-	-	-	-
PITC_038640	-	-	-	-
PITC_039390	93.86	129.78	122.4	115.347
PITC_039520	0.59	0.56	0	0.383333
PITC_039590	6.14	6.45	6.44	6.34333
PITC_039840	43.16	39.6	64.49	49.0833
PITC_040200	2.07	3.98	2.71	2.92
PITC_040220	24.44	38.04	40.13	34.2033
PITC_040280	-	-	-	-
PITC_040360	2.13	10.41	4.32	5.62
PITC_040650	59.67	62.96	68.55	63.7267
PITC_040800	38.2	29.09	28.77	32.02
PITC_040910	0.05	0.53	0.3	0.293333
PITC_041180	0.53	0.64	0.86	0.676667
PITC_041510	9.45	28.83	22.61	20.2967
PITC_041710	10.76	9.37	17.65	12.5933
PITC_042030	7.72	5.41	7.11	6.74667
PITC_042230	19.67	32.02	44.58	32.09
PITC_042690	5.36	6.26	5.16	5.59333
PITC_042860	713.04	464.56	531.03	569.543
PITC_043230	169.12	115.5	122.44	135.687
PITC_043340	1.17	1.36	1.7	1.41
PITC_043670	3.72	3.34	6	4.35333
PITC_043760	1126.82	579.74	1878.12	1194.89
PITC_043960	-	-	-	-
PITC_043990	2.2	2.09	2.75	2.34667
PITC_044000	0	0.41	1.39	0.6
PITC_044130	21.37	56.27	55.81	44.4833
PITC_044700	-	-	-	-
PITC_044900	0	0.13	0	0.0433333
PITC_045340	0	0.03	0.02	0.0166667
PITC_045440	7.81	10.3	4.41	7.50667
PITC_045800	852.06	808.74	948.06	869.62
PITC_046060	0.59	1.32	1.34	1.08333
PITC_046090	14.91	14.77	15.61	15.0967
PITC_046120	157.9	113.82	114.67	128.797
PITC_047360	75.3	70.98	62.83	69.7033
PITC_047540	4.01	6.51	6.24	5.58667
PITC_047660	0	0	0	0
PITC_047900	797.45	591.25	4073.81	1820.84
PITC_048450	2.16	3.3	3	2.82
PITC_048740	69.67	52.78	58.31	60.2533
PITC_048840	181.94	209.09	195.42	195.483
PITC_048860	237.69	210.98	263.73	237.467
PITC_049080	7.47	10.32	10.59	9.46
PITC_049680	0	0.74	0.75	0.496667
PITC_049940	1.49	1.76	1	1.41667
PITC_050050	29.17	27.65	30.32	29.0467
PITC_050070	107.6	112.37	140.1	120.023
PITC_050230	77.66	68.62	124.02	90.1
PITC_050450	26.29	20.72	24.86	23.9567
PITC_050700	444.18	310.6	333.3	362.693
PITC_050810	1.04	2.44	2.01	1.83
PITC_050830	13.28	14.92	17.01	15.07
PITC_051140	5.19	17.04	15.81	12.68
PITC_051160	27.51	54.4	62.79	48.2333
PITC_051240	23.97	17.24	23.65	21.62
PITC_051450	254.4	313.14	202.02	256.52
PITC_051810	0	0.11	0.1	0.07
PITC_052010	0.15	0.05	0.15	0.116667
PITC_052090	16.26	22.7	28.29	22.4167
PITC_052210	200.27	178.34	197.9	192.17
PITC_052580	2.66	2.32	4.46	3.14667
PITC_052710	4.82	3.83	2.21	3.62
PITC_052880	-	-	-	-
PITC_053310	8.66	13.53	12.42	11.5367
PITC_053740	-	-	-	-
PITC_053900	-	-	-	-
PITC_053940	12.17	12.84	13	12.67
PITC_054190	202.03	199.9	258.52	220.15
PITC_054390	755.12	756.73	1702.06	1071.3
PITC_054870	12.85	15.03	12.96	13.6133
PITC_055290	0.23	0.35	0.17	0.25
PITC_055330	10.98	18.93	39.52	23.1433
PITC_055670	7.88	13.59	14.57	12.0133
PITC_055920	-	-	-	-
PITC_055930	-	-	-	-
PITC_056180	5.15	4.16	8.83	6.04667
PITC_056490	0.1	0	0.19	0.0966667
PITC_056640	2.2	2.78	3.85	2.94333
PITC_056950	-	-	-	-
PITC_056960	0	0.06	0.05	0.0366667
PITC_057230	317.1	214.73	202.16	244.663
PITC_057440	2.07	1.71	0.91	1.56333
PITC_058150	-	-	-	-
PITC_058190	-	-	-	-
PITC_058750	127.44	167.71	65.65	120.267
PITC_058760	95.62	69.75	19.41	61.5933
PITC_060130	100.12	128.36	68.72	99.0667
PITC_060430	0.11	0.11	0.21	0.143333
PITC_060550	3.58	3.94	5.53	4.35
PITC_060810	-	-	-	-
PITC_061260	1321.6	1213.47	1439.32	1324.8
PITC_061290	80.44	69.52	71.34	73.7667
PITC_062580	118.02	103.4	101.5	107.64
PITC_062780	3273.67	4251.82	4910.09	4145.19
PITC_063180	14.98	15.29	20.28	16.85
PITC_064490	41.27	37.51	38.48	39.0867
PITC_064500	23.67	31.41	28.46	27.8467
PITC_065050	4.51	3.24	3.76	3.83667
PITC_065670	51.62	58.82	59.36	56.6
PITC_065840	9.05	7.83	4.86	7.24667
PITC_065970	384.91	286.49	88.82	253.407
PITC_066840	96.11	73.16	70.01	79.76
PITC_066850	52.96	26.38	150.13	76.49
PITC_067260	0.07	0.02	0.1	0.0633333
PITC_067270	0	0.13	0.36	0.163333
PITC_067290	-	-	-	-
PITC_068040	0.14	0	0	0.0466667
PITC_068410	53.39	33.2	37.21	41.2667
PITC_068560	0.96	1.65	1.73	1.44667
PITC_068580	190.27	348.25	237.88	258.8
PITC_068590	223.08	387.12	269.9	293.367
PITC_070410	-	-	-	-
PITC_070510	0	0.11	0	0.0366667
PITC_070650	512.32	293.3	234.11	346.577
PITC_070660	162.82	213.82	287.6	221.413
PITC_070670	25.88	31.27	30.93	29.36
PITC_071210	-	-	-	-
PITC_071370	2.21	2.82	2.48	2.50333
PITC_071470	177.03	192.54	246.83	205.467
PITC_071610	414.92	537.98	504.71	485.87
PITC_072950	2186.9	3401.51	4484.68	3357.7
PITC_072960	121.15	183.9	258.62	187.89
PITC_074500	0.26	0	7.57	2.61
PITC_074620	41.17	58.4	56.96	52.1767
PITC_074810	2.36	3.9	2.14	2.8
PITC_075280	109.4	216.9	212	179.433
PITC_075430	3.23	4.92	7.39	5.18
PITC_076240	33.69	43.18	5.06	27.31
PITC_076620	-	-	-	-
PITC_076790	3.34	2.67	3.01	3.00667
PITC_076840	321	344.25	110.25	258.5
PITC_076880	18.65	31.45	56.98	35.6933
PITC_077450	160.22	181.89	180.15	174.087
PITC_078120	172.65	137.73	71.93	127.437
PITC_078300	0	0.36	0	0.12
PITC_078700	972.64	680.36	745.74	799.58
PITC_079440	79.08	72.21	85.45	78.9133
PITC_079570	13.56	29.39	30.25	24.4
PITC_079760	0.36	0.73	1.05	0.713333
PITC_079810	6.42	12.29	8.36	9.02333
PITC_079910	639.51	609.68	665.41	638.2
PITC_080520	139.24	186.21	184.53	169.993
PITC_081180	4627.31	4907.69	3322.93	4285.98
PITC_081420	173.44	196.46	11.58	127.16
PITC_081470	580.12	169.15	953.05	567.44
PITC_081540	84.64	66.05	24.89	58.5267
PITC_081710	0.29	0.24	0.56	0.363333
PITC_082420	120.05	87.51	96.41	101.323
PITC_082680	9.35	6	5.81	7.05333
PITC_082700	-	-	-	-
PITC_082860	565.82	614.24	595.32	591.793
PITC_083420	16.91	31.51	21.07	23.1633
PITC_083520	543.74	423.91	401.32	456.323
PITC_083580	1.86	7.53	6.48	5.29
PITC_083710	33.09	41.88	48.1	41.0233
PITC_083730	0.14	0.07	0.03	0.08
PITC_084130	69.82	54.91	54.21	59.6467
PITC_084660	73.97	64.3	66.19	68.1533
PITC_084670	177.15	200.42	108.63	162.067
PITC_084860	76.03	79.09	65.14	73.42
PITC_085140	0.15	0.08	0.36	0.196667
PITC_085430	0.56	0.97	1.02	0.85
PITC_085750	63.88	43.7	46	51.1933
PITC_085860	14014	14898	12583.9	13831.9
PITC_086090	50.48	60.12	63.14	57.9133
PITC_086320	3.57	3.84	4.55	3.98667
PITC_087410	227.05	176.92	211.61	205.193
PITC_087530	5.28	12.93	63.71	27.3067
PITC_087680	10.37	12.24	6.82	9.81
PITC_088030	401.74	373.06	297.18	357.327
PITC_088430	0.13	0.05	0.17	0.116667
PITC_088530	0	0.09	0	0.03
PITC_088880	0	0	0	0
PITC_088890	0.99	0.82	0.73	0.846667
PITC_088910	1.59	1.7	3.2	2.16333
PITC_089060	-	-	-	-
PITC_089400	3.14	4.07	3.13	3.44667
PITC_089450	3.35	2.29	2.95	2.86333
PITC_089960	104.88	113.34	106.36	108.193
PITC_090220	6.06	5.11	7.15	6.10667
PITC_090460	174.8	144.27	175.91	164.993
PITC_090620	10.49	19.89	22.52	17.6333
PITC_090980	11.89	11.6	13.64	12.3767
PITC_091500	0.53	0.64	0.89	0.686667
PITC_091550	13.7	11.15	10.59	11.8133
PITC_091610	1.36	2.2	5.91	3.15667
PITC_092260	392.7	574.44	516.48	494.54
PITC_092430	7.88	4.92	4.91	5.90333
PITC_092670	171.3	159.39	102.5	144.397
PITC_093630	50.53	164.67	78.18	97.7933
PITC_094000	1.41	4.2	3.89	3.16667
PITC_094180	-	-	-	-
PITC_094920	-	-	-	-
PITC_095370	-	-	-	-
PITC_096410	0.63	1.93	1.34	1.3
PITC_096580	5.9	9.21	9.12	8.07667
PITC_097020	0	0	0.14	0.0466667
PITC_097040	1.49	1.73	2.85	2.02333
PITC_097200	11.29	15.09	14.92	13.7667
PITC_097230	0	0.03	0	0.01
PITC_097620	40.92	33.7	90.91	55.1767
PITC_097870	17.68	21.63	17.55	18.9533
PITC_097880	1140.58	2343.03	2107.53	1863.71
PITC_097980	10.45	32.41	34.45	25.77
PITC_098130	0.36	0.31	0.58	0.416667
PITC_098900	80.96	105.33	75.7	87.33
PITC_098940	38.35	28.73	32.72	33.2667
PITC_099260	0.09	0.44	0.32	0.283333
PITC_099270	1.63	1.14	2.86	1.87667
PITC_099400	147.65	198.19	197.66	181.167
PITC_099970	0.08	0.32	0.3	0.233333
“-” Indicates that no value is detected
