# Supplementary material for: Identification of Pathogenicity-Related Effector Proteins and the Role of Piwsc1 in the Virulence of Penicillium italicum on Citrus Fruits
Source: J Fungi (Basel). 2022 Jun 20;8(6):646. doi: 10.3390/jof8060646 (PMC9224591; doi:10.3390/jof8060646)
Supplement: Supplementary file 1 [file jof-08-00646-s001.zip › jof-1709786-supplementary/Supplementary data/Table S6. Highly expressed small-sized and cysteine-rich secreted proteins.xlsx]

## Sheet: Tabelle1
Table S6. Highly expressed small-sized and cysteine-rich secreted proteins.
Gene name	Size (aa)	Cys
PITC_051450	95	6
PITC_068580	103	6
PITC_001010	117	8
PITC_014290	122	7
PITC_047900	129	4
PITC_014450	136	6
PITC_016950	152	4
PITC_015600	164	8
PITC_062780	173	8
PITC_099400	174	4
PITC_005760	176	4
PITC_054390	176	5
PITC_010150	190	4
PITC_085860	195	6
PITC_045800	255	4
PITC_043760	257	10
PITC_097880	285	7
PITC_070650	301	6
PITC_087410	303	9
PITC_048860	316	4
PITC_019680	367	4
PITC_005000	368	8
PITC_081180	374	9
PITC_034160	377	6
PITC_070660	383	6
PITC_077450	393	10
PITC_061260	399	4
