# Supplementary material for: Identification of Pathogenicity-Related Effector Proteins and the Role of Piwsc1 in the Virulence of Penicillium italicum on Citrus Fruits
Source: J Fungi (Basel). 2022 Jun 20;8(6):646. doi: 10.3390/jof8060646 (PMC9224591; doi:10.3390/jof8060646)
Supplement: Supplementary file 1 [file jof-08-00646-s001.zip › jof-1709786-supplementary/Supplementary data/Table S7. Highly expressed secreted proteins belonging to known effector protein families.xlsx]

## Sheet: Tabelle1
Table S7. Highly expressed secreted proteins belonging to known effector protein families.
Gene name	Pfam	Protein families	References
PITC_087410	PF01822;	WSC	[47]
PITC_020870	PF00457;	Concanavalin A-like lectin, GH 11	[46]
PITC_016950	PF07249;	Cerato-platanin	[11,48,49]
PITC_097880	PF05630;	Necrosis inducing protein (NPP1)	[16]
PITC_034160	PF00544;	Pectin lyase fold/virulence factor	[50]
PITC_047900	PF00545;	Guanine-specific ribonuclease N1/T1	[51,52]
PITC_043760	PF00445;	RNase T2	[51,52]
PITC_014210	PF00082; PF09286;	Peptidase S8/S53	[24,53]
PITC_008610	PF05922; PF00082;	Proteinase inhibitor I9; Peptidase S8	[24]
PITC_079910	PF05577;	Peptidase S28	[53]
PITC_007270	PF00450;	Peptidase S10	[28]
