# Supplementary material for: Identification of Pathogenicity-Related Effector Proteins and the Role of Piwsc1 in the Virulence of Penicillium italicum on Citrus Fruits
Source: J Fungi (Basel). 2022 Jun 20;8(6):646. doi: 10.3390/jof8060646 (PMC9224591; doi:10.3390/jof8060646)
Supplement: Supplementary file 1 [file jof-08-00646-s001.zip › jof-1709786-supplementary/Supplementary data/Table S8. Highly expressed secreted proteins with EffectorP-fungi prediction.xlsx]

## Sheet: Tabelle1
Table S8. Highly expressed secreted proteins with EffectorP-fungi prediction
Gene name	Predicted functions
PITC_087410	Apoplastic effector
PITC_015600	Apoplastic effector
PITC_014180	Apoplastic effector
PITC_014290	Apoplastic effector
PITC_020870	Apoplastic effector
PITC_062780	Apoplastic effector
PITC_085860	Apoplastic effector
PITC_016950	Apoplastic effector
PITC_043760	Apoplastic effector
PITC_081180	Apoplastic effector
PITC_081470	Apoplastic effector
PITC_033010	Apoplastic effector
PITC_005000	Apoplastic effector
PITC_034160	Apoplastic effector
PITC_068590	Apoplastic effector
PITC_013620	Cytoplasmic effector
PITC_020570	Cytoplasmic effector
PITC_072950	Cytoplasmic effector
PITC_099400	Cytoplasmic effector
PITC_014450	Apoplastic/cytoplasmic effector
PITC_051450	Apoplastic/cytoplasmic effector
PITC_001010	Apoplastic/cytoplasmic effector
PITC_068580	Apoplastic/cytoplasmic effector
PITC_047900	Cytoplasmic/apoplastic effector
